# Supplementary material for: NoVaTeST: identifying genes with location-dependent noise variance in spatial transcriptomics data
Source: Bioinformatics. 2023 Jun 7;39(6):btad372. doi: 10.1093/bioinformatics/btad372 (PMC10283152; doi:10.1093/bioinformatics/btad372)
Supplement: btad372_Supplementary_Data [file btad372_supplementary_data.zip]

Archive with 3 entries (2 files):
- suppl_data/
- suppl_data/Supplementary_Figure_S1.pdf
- suppl_data/Supplementary_Tables_S1_S2.xlsx
