# Supplementary material for: NoVaTeST: identifying genes with location-dependent noise variance in spatial transcriptomics data
Source: Bioinformatics. 2023 Jun 7;39(6):btad372. doi: 10.1093/bioinformatics/btad372 (PMC10283152; doi:10.1093/bioinformatics/btad372)
Supplement: btad372_Supplementary_Data [file btad372_supplementary_data.zip › suppl_data/Supplementary_Tables_S1_S2.xlsx]

## Sheet: S1
gene	nlpd homo	nlpd hetero	pval_wilcox	qval_wilcox	Is Noisy	Cluster
A1BG	0.0235825	-0.0720105	0.00585938	0.0393419	TRUE	1
A1BG-AS1	-0.674508	-0.625613	0.0839844	0.197113	FALSE	NA
A2M	1.32167	1.26599	0.00390625	0.0298618	TRUE	1
A2M-AS1	-0.892707	-0.892686	0.00976562	0.0509166	FALSE	NA
A2ML1	0.652668	2.00706e+07	0.00195312	0.0211376	FALSE	NA
A4GALT	0.221478	0.221582	0.232422	0.39085	FALSE	NA
AAAS	0.0593052	0.0557075	0.769531	0.857428	FALSE	NA
AACS	0.155575	0.164248	0.0136719	0.0638901	FALSE	NA
AADAC	-0.272766	538351951	0.0136719	0.0638901	FALSE	NA
AADACL2	-0.467173	5.88237e+08	0.00390625	0.0298618	FALSE	NA
AADAT	-1.22558	-0.974284	0.769531	0.857428	FALSE	NA
AAED1	0.458985	0.364558	0.00195312	0.0211376	TRUE	2
AAGAB	0.425092	0.43292	0.0839844	0.197113	FALSE	NA
AAK1	0.571482	0.56711	0.160156	0.308445	FALSE	NA
AAMDC	0.0341871	0.0481552	0.0136719	0.0638901	FALSE	NA
AAMP	0.889835	0.879854	0.193359	0.35139	FALSE	NA
AAR2	0.379381	0.376377	1	1	FALSE	NA
AARS	0.726014	0.726014	0.375	0.546817	FALSE	NA
AARS2	-0.754161	-0.763055	0.375	0.546817	FALSE	NA
AARSD1	-0.474014	6573.71	0.322266	0.493536	FALSE	NA
AASDH	0.0278019	0.0349585	0.921875	0.963158	FALSE	NA
AASDHPPT	0.566959	0.572134	0.556641	0.689335	FALSE	NA
AASS	-0.856837	-0.856834	0.00195312	0.0211376	FALSE	NA
AATBC	-0.596461	187743	0.130859	0.268532	FALSE	NA
AATF	0.374808	0.370858	0.275391	0.440227	FALSE	NA
AATK	-0.396493	-0.380617	0.00195312	0.0211376	FALSE	NA
ABAT	-0.604916	-0.604913	0.00195312	0.0211376	FALSE	NA
ABCA1	0.399488	0.39949	0.00195312	0.0211376	FALSE	NA
ABCA10	-0.420766	-0.420764	0.00195312	0.0211376	FALSE	NA
ABCA12	0.197645	5.3582e+06	0.00195312	0.0211376	FALSE	NA
ABCA13	-0.23138	-0.0611792	0.130859	0.268532	FALSE	NA
ABCA2	-0.0348728	-0.0348727	0.00195312	0.0211376	FALSE	NA
ABCA3	-0.837341	-0.696998	0.232422	0.39085	FALSE	NA
ABCA5	0.0160665	0.0051643	0.160156	0.308445	FALSE	NA
ABCA6	-0.439143	-0.438993	0.431641	0.592903	FALSE	NA
ABCA7	0.608109	0.584588	0.0644531	0.175048	FALSE	NA
ABCA8	0.266959	97.974	0.921875	0.963158	FALSE	NA
ABCA9	-0.177312	-0.144512	0.322266	0.493536	FALSE	NA
ABCB1	-0.706098	-0.706106	0.492188	0.644112	FALSE	NA
ABCB10	0.244963	0.261916	1	1	FALSE	NA
ABCB4	-1.22639	-1.22638	0.193359	0.35139	FALSE	NA
ABCB6	-0.509259	-0.483294	0.625	0.744329	FALSE	NA
ABCB7	0.0245329	0.024533	0.00390625	0.0298618	FALSE	NA
ABCB8	0.351384	0.364264	0.193359	0.35139	FALSE	NA
ABCB9	-0.628037	-0.618869	0.556641	0.689335	FALSE	NA
ABCC1	0.501916	0.503119	1	1	FALSE	NA
ABCC10	-0.0401831	-0.00188241	0.00976562	0.0509166	FALSE	NA
ABCC2	-1.03855	-1.0385	0.0644531	0.175048	FALSE	NA
ABCC3	-0.167739	-0.208221	0.00195312	0.0211376	TRUE	2
ABCC4	-0.0972049	-0.0784028	0.0273438	0.0977895	FALSE	NA
ABCC5	0.549043	0.488958	0.0644531	0.175048	FALSE	NA
ABCC9	0.486729	0.530902	0.492188	0.644112	FALSE	NA
ABCD1	0.0955357	0.0985018	0.921875	0.963158	FALSE	NA
ABCD2	-0.421059	-0.361771	0.00195312	0.0211376	FALSE	NA
ABCD3	0.324864	0.326852	0.769531	0.857428	FALSE	NA
ABCD4	0.266614	0.278924	0.275391	0.440227	FALSE	NA
ABCE1	0.505772	0.505773	0.695312	0.800014	FALSE	NA
ABCF1	0.629755	0.630957	0.00976562	0.0509166	FALSE	NA
ABCF2.1	0.499634	0.502224	1	1	FALSE	NA
ABCF3	0.449616	0.451897	0.845703	0.910619	FALSE	NA
ABCG1	0.398121	0.366582	0.105469	0.230091	FALSE	NA
ABCG2	-1.30698	-1.30695	0.00976562	0.0509166	FALSE	NA
ABHD10	0.226678	0.226679	0.105469	0.230091	FALSE	NA
ABHD11	-0.0336232	-0.034418	0.275391	0.440227	FALSE	NA
ABHD12	0.463859	0.468707	0.695312	0.800014	FALSE	NA
ABHD12B	-0.566306	-0.566256	0.0273438	0.0977895	FALSE	NA
ABHD13	0.396138	0.398485	0.769531	0.857428	FALSE	NA
ABHD14A	-0.289265	-0.413663	0.0488281	0.145283	FALSE	NA
ABHD14B	0.347789	0.347789	0.00195312	0.0211376	FALSE	NA
ABHD15	0.255627	0.255627	0.00976562	0.0509166	FALSE	NA
ABHD16A	-0.0476248	-0.0414222	0.769531	0.857428	FALSE	NA
ABHD17A	0.892758	0.893941	0.193359	0.35139	FALSE	NA
ABHD17B	0.0669343	0.0756733	0.0839844	0.197113	FALSE	NA
ABHD17C	0.48828	213832	0.105469	0.230091	FALSE	NA
ABHD18	-0.0129542	-0.0438303	0.00976562	0.0509166	FALSE	NA
ABHD2	0.610405	0.603517	0.625	0.744329	FALSE	NA
ABHD3	0.106803	0.106803	0.00195312	0.0211376	FALSE	NA
ABHD4	0.0268665	0.0268667	0.00195312	0.0211376	FALSE	NA
ABHD5	0.157779	0.177187	0.0273438	0.0977895	FALSE	NA
ABHD6	-0.0403004	-0.0403	0.00195312	0.0211376	FALSE	NA
ABHD8	-0.43997	-0.418598	0.0208793	0.088165	FALSE	NA
ABI1	0.897284	0.896643	0.556641	0.689335	FALSE	NA
ABI2	0.00659357	0.050797	0.232422	0.39085	FALSE	NA
ABI3	0.055198	-0.0724973	0.00195312	0.0211376	TRUE	1
ABI3BP	0.634305	0.528929	0.00195312	0.0211376	TRUE	1
ABL1	0.603272	0.603883	0.0839844	0.197113	FALSE	NA
ABL2	0.537523	0.540878	1	1	FALSE	NA
ABLIM1	0.682514	0.682514	0.556641	0.689335	FALSE	NA
ABLIM2	-0.332696	-0.328632	0.00195312	0.0211376	FALSE	NA
ABLIM3	-0.366189	-0.38219	0.0273438	0.0977895	FALSE	NA
ABO	-1.29918	-1.29917	0.625	0.744329	FALSE	NA
ABR	0.675272	0.675576	0.695312	0.800014	FALSE	NA
ABRACL	0.588959	0.563145	0.0644531	0.175048	FALSE	NA
ABRAXAS1	-0.409201	-0.409192	0.0644531	0.175048	FALSE	NA
ABRAXAS2	-0.071463	-0.0558387	0.0644531	0.175048	FALSE	NA
ABT1	0.312536	0.285343	0.105469	0.230091	FALSE	NA
ABTB1	0.270495	0.270496	0.375	0.546817	FALSE	NA
ABTB2	-0.817766	-0.869919	0.322266	0.493536	FALSE	NA
AC000068.3	-1.65204	-1.65203	0.275391	0.440227	FALSE	NA
AC000403.1	-1.24271	-1.05725	0.160156	0.308445	FALSE	NA
AC002310.1	-0.739331	-0.681841	1	1	FALSE	NA
AC002401.4	-1.03876	-1.03868	0.0488281	0.145283	FALSE	NA
AC002553.2	-0.821284	-0.786004	0.00390625	0.0298618	FALSE	NA
AC003102.1	-0.523992	-0.523989	0.375	0.546817	FALSE	NA
AC003681.1	-0.76393	-0.881185	0.0644531	0.175048	FALSE	NA
AC004067.1	-0.725799	-0.64338	0.193359	0.35139	FALSE	NA
AC004130.1	-0.618755	-0.618725	0.0136719	0.0638901	FALSE	NA
AC004148.2	-0.486808	7323.12	0.130859	0.268532	FALSE	NA
AC004241.1	-0.40495	-0.450126	0.556641	0.689335	FALSE	NA
AC004466.1	-0.153726	44972	0.0839844	0.197113	FALSE	NA
AC004556.1	-0.314982	-0.353684	0.130859	0.268532	FALSE	NA
AC004585.1	-0.499596	-0.499524	0.00976562	0.0509166	FALSE	NA
AC004687.1	0.622479	37957.6	1	1	FALSE	NA
AC004771.1	-1.16256	-1.16249	0.695312	0.800014	FALSE	NA
AC004771.4	-0.899519	-0.771403	0.00195312	0.0211376	FALSE	NA
AC004801.6	-0.834288	42840.6	0.0273438	0.0977895	FALSE	NA
AC004803.1	-1.34448	352012	0.00195312	0.0211376	FALSE	NA
AC004812.2	-0.531155	-0.522114	0.00976562	0.0509166	FALSE	NA
AC004816.1	-0.312803	2.60109	0.769531	0.857428	FALSE	NA
AC004816.2	-1.44698	-1.44695	0.0136719	0.0638901	FALSE	NA
AC004824.1	0.213235	0.21362	0.00585938	0.0393419	FALSE	NA
AC004835.1	-0.403056	-0.402988	0.105469	0.230091	FALSE	NA
AC004846.1	-0.685268	-0.681716	0.160156	0.308445	FALSE	NA
AC004846.2	-1.42909	-1.42909	0.160156	0.308445	FALSE	NA
AC004865.2	-0.777737	-0.694147	0.0488281	0.145283	FALSE	NA
AC004918.1	-0.552047	-0.511993	0.0136719	0.0638901	FALSE	NA
AC004943.2	-0.730573	-0.730551	0.00585938	0.0393419	FALSE	NA
AC004948.1	-0.89359	-0.893583	0.0195312	0.0825837	FALSE	NA
AC004951.1	-0.0534956	-0.0619654	0.695312	0.800014	FALSE	NA
AC004982.1	-1.06302	-1.03375	0.492188	0.644112	FALSE	NA
AC004982.2	-0.460913	-0.464019	0.845703	0.910619	FALSE	NA
AC005034.3	-1.00746	-1.00745	0.00195312	0.0211376	FALSE	NA
AC005070.3	-1.19625	-1.07762	1	1	FALSE	NA
AC005076.1	-1.02652	-0.993659	0.00390625	0.0298618	FALSE	NA
AC005082.1	-0.879619	-0.87962	0.556641	0.689335	FALSE	NA
AC005224.3	-0.0581817	-0.0038991	0.00195312	0.0211376	FALSE	NA
AC005229.4	-0.560557	-0.540639	0.921875	0.963158	FALSE	NA
AC005256.1	-1.04014	-1.04011	0.00976562	0.0509166	FALSE	NA
AC005261.1	0.640205	0.646977	0.625	0.744329	FALSE	NA
AC005261.3	-0.776758	-0.753232	0.275391	0.440227	FALSE	NA
AC005332.4	-0.900867	-0.906806	0.0839844	0.197113	FALSE	NA
AC005332.5	-0.342332	0.0741101	0.431641	0.592903	FALSE	NA
AC005332.6	-0.645505	-0.645504	0.0136719	0.0638901	FALSE	NA
AC005332.7	-0.156088	-0.156088	0.00195312	0.0211376	FALSE	NA
AC005523.2	-0.891595	-0.891519	0.00585938	0.0393419	FALSE	NA
AC005537.1	-0.644075	-0.623695	0.625	0.744329	FALSE	NA
AC005725.1	-0.161867	-0.228707	0.0839844	0.197113	FALSE	NA
AC005726.1	-0.513483	-0.573291	0.232422	0.39085	FALSE	NA
AC005726.5	-1.02691	-1.02686	0.921875	0.963158	FALSE	NA
AC005821.1	-1.44277	-1.44275	0.00195312	0.0211376	FALSE	NA
AC005838.2	-1.41271	-1.4127	0.556641	0.689335	FALSE	NA
AC005840.2	-0.622635	-0.62385	0.322266	0.493536	FALSE	NA
AC005840.4	-0.442879	-0.442874	0.0273438	0.0977895	FALSE	NA
AC005899.7	-0.469981	-0.46983	0.0839844	0.197113	FALSE	NA
AC005921.2	-0.300499	-0.300317	0.275391	0.440227	FALSE	NA
AC005944.1	-0.804632	-0.804631	0.105469	0.230091	FALSE	NA
AC006033.2	-1.44634	5141.74	0.105469	0.230091	FALSE	NA
AC006058.1	-1.02297	-1.02296	0.275391	0.440227	FALSE	NA
AC006064.4	-0.778861	-0.591845	0.845703	0.910619	FALSE	NA
AC006213.1	-1.44803	-1.44799	0.0839844	0.197113	FALSE	NA
AC006213.2	-1.44755	-1.44754	0.0488281	0.145283	FALSE	NA
AC006333.2	-0.268349	-0.208419	0.0195312	0.0825837	FALSE	NA
AC006449.6	-0.358292	-0.282516	0.0195312	0.0825837	FALSE	NA
AC006480.2	-0.0198239	-0.0590055	0.322266	0.493536	FALSE	NA
AC006504.5	-0.361931	-0.361928	0.00195312	0.0211376	FALSE	NA
AC006946.2	-1.02328	-1.02327	1	1	FALSE	NA
AC007038.2	-1.25287	317072	0.00195312	0.0211376	FALSE	NA
AC007040.2	-0.23872	-0.238517	0.160156	0.308445	FALSE	NA
AC007114.2	-1.30385	9004.28	0.0371094	0.120219	FALSE	NA
AC007228.2	-0.612775	-0.021406	1	1	FALSE	NA
AC007262.2	-0.969979	-0.962676	0.160156	0.308445	FALSE	NA
AC007325.4	-0.383961	-0.383961	0.625	0.744329	FALSE	NA
AC007326.2	-0.00119009	-0.000894585	0.492188	0.644112	FALSE	NA
AC007336.1	-0.956611	-0.956591	0.556641	0.689335	FALSE	NA
AC007388.1	-0.744649	-0.744047	0.232422	0.39085	FALSE	NA
AC007405.3	-1.17089	-1.06794	0.193359	0.35139	FALSE	NA
AC007448.3	-0.940591	-0.912803	0.0273438	0.0977895	FALSE	NA
AC007541.1	-1.30624	-1.50938	0.00390625	0.0298618	TRUE	2
AC007608.3	-0.535663	103571	0.322266	0.493536	FALSE	NA
AC007686.3	-1.44163	-1.47057	0.00976562	0.0509166	FALSE	NA
AC007920.2	-0.964604	-0.964595	0.492188	0.644112	FALSE	NA
AC007938.2	-1.44772	-1.44769	0.0273438	0.0977895	FALSE	NA
AC007952.4	-0.632001	-0.626368	1	1	FALSE	NA
AC008074.3	-0.680317	-0.680304	0.492188	0.644112	FALSE	NA
AC008079.2	-1.60111	-1.60111	0.845703	0.910619	FALSE	NA
AC008105.3	-0.256425	-0.256424	0.0371094	0.120219	FALSE	NA
AC008124.1	-0.0224917	0.00650805	0.130859	0.268532	FALSE	NA
AC008264.2	-0.806627	-0.806578	0.275391	0.440227	FALSE	NA
AC008267.5	-0.807484	-0.807456	0.00585938	0.0393419	FALSE	NA
AC008443.5	-1.02665	72923.6	1	1	FALSE	NA
AC008543.1	-1.57706	-1.61531	0.00390625	0.0298618	TRUE	5
AC008551.1	-1.57708	-1.57707	0.375	0.546817	FALSE	NA
AC008556.1	-0.306494	5.80132e+08	0.00585938	0.0393419	FALSE	NA
AC008608.2	-1.09566	-1.06184	0.431641	0.592903	FALSE	NA
AC008610.1	-1.52225	-1.52225	0.275391	0.440227	FALSE	NA
AC008622.2	-1.03823	-1.03814	0.0644531	0.175048	FALSE	NA
AC008736.1	-0.890748	-0.657637	1	1	FALSE	NA
AC008741.2	-1.12495	-1.12494	0.0839844	0.197113	FALSE	NA
AC008759.3	-0.602477	-0.60236	0.105469	0.230091	FALSE	NA
AC008764.8	-0.756522	-0.594295	0.625	0.744329	FALSE	NA
AC008771.1	-0.723183	7037.22	1	1	FALSE	NA
AC008915.2	-0.859575	-0.859545	0.00585938	0.0393419	FALSE	NA
AC009021.1	-0.404535	-0.584409	0.0488281	0.145283	FALSE	NA
AC009041.2	-0.314134	439499	0.0644531	0.175048	FALSE	NA
AC009061.2	-0.76059	-0.749974	0.322266	0.493536	FALSE	NA
AC009065.4	-0.968772	-0.968743	0.00195312	0.0211376	FALSE	NA
AC009093.2	-1.24299	-1.2429	0.0644531	0.175048	FALSE	NA
AC009113.1	-0.557638	-0.557543	0.275391	0.440227	FALSE	NA
AC009118.2	-0.476019	-0.409127	1	1	FALSE	NA
AC009118.3	-1.19595	-1.19589	0.0136719	0.0638901	FALSE	NA
AC009119.2	-1.44761	-1.51954	0.00976562	0.0509166	FALSE	NA
AC009126.1	-1.10262	-1.03058	0.00195312	0.0211376	FALSE	NA
AC009133.1	-0.154	-0.0361803	0.0644531	0.175048	FALSE	NA
AC009148.1	-1.24406	-1.244	0.431641	0.592903	FALSE	NA
AC009159.3	-1.65169	-1.65165	0.695312	0.800014	FALSE	NA
AC009283.1	-0.339752	-0.299573	0.232422	0.39085	FALSE	NA
AC009318.2	-0.653793	-0.653782	0.193359	0.35139	FALSE	NA
AC009318.4	-0.940903	-0.968343	0.431641	0.592903	FALSE	NA
AC009403.1	-0.734998	-0.734998	0.160156	0.308445	FALSE	NA
AC009404.1	-0.808996	-0.820867	0.322266	0.493536	FALSE	NA
AC009414.2	-0.830039	-0.821489	0.160156	0.308445	FALSE	NA
AC009509.4	-0.620502	-0.620456	0.00195312	0.0211376	FALSE	NA
AC009570.1	-0.56075	-0.516315	0.625	0.744329	FALSE	NA
AC009812.1	-1.90892	-1.90893	0.00195312	0.0211376	TRUE	1
AC009812.4	-1.22672	-1.22671	0.845703	0.910619	FALSE	NA
AC009902.3	-1.85642	-1.85642	0.0839844	0.197113	FALSE	NA
AC009948.1	-0.0388469	-0.0388465	0.00195312	0.0211376	FALSE	NA
AC009948.3	-0.621713	-0.621619	0.0644531	0.175048	FALSE	NA
AC009948.4	-1.34836	-1.34836	0.0195312	0.0825837	FALSE	NA
AC009961.1	-1.44916	-1.58134	0.232422	0.39085	FALSE	NA
AC010127.1	0.242653	0.252356	1	1	FALSE	NA
AC010173.1	-1.26767	-1.26767	0.556641	0.689335	FALSE	NA
AC010245.2	-0.669349	-0.831372	0.00976562	0.0509166	FALSE	NA
AC010327.3	-1.02353	-1.02495	0.431641	0.592903	FALSE	NA
AC010331.1	-0.648491	-0.648466	0.0371094	0.120219	FALSE	NA
AC010359.1	1841.53	129854	0.431641	0.592903	FALSE	NA
AC010422.3	-0.433788	-0.403893	0.431641	0.592903	FALSE	NA
AC010422.6	-0.922437	-0.922417	0.0195312	0.0825837	FALSE	NA
AC010503.4	-0.725814	-0.679914	0.845703	0.910619	FALSE	NA
AC010531.6	-1.44217	74700.7	0.00390625	0.0298618	FALSE	NA
AC010542.2	-1.19618	-1.19618	0.492188	0.644112	FALSE	NA
AC010642.2	-0.076977	-0.0776861	0.695312	0.800014	FALSE	NA
AC010680.3	-1.39894	-1.39894	1	1	FALSE	NA
AC010719.1	-0.458781	-0.458777	0.0136719	0.0638901	FALSE	NA
AC010735.2	-1.2427	-1.24266	0.0644531	0.175048	FALSE	NA
AC010809.2	0.0324699	0.0326816	0.695312	0.800014	FALSE	NA
AC010857.1	-1.02608	-1.02607	0.00195312	0.0211376	FALSE	NA
AC010969.2	0.00676921	0.014833	0.00195312	0.0211376	FALSE	NA
AC010980.2	-1.55996	-1.55996	0.275391	0.440227	FALSE	NA
AC010997.5	-0.736771	-0.73676	0.130859	0.268532	FALSE	NA
AC011374.1	-0.569839	-0.569807	0.0136719	0.0638901	FALSE	NA
AC011374.2	-0.896005	-0.853627	0.00390625	0.0298618	FALSE	NA
AC011445.2	-0.622008	-0.621999	0.0839844	0.197113	FALSE	NA
AC011473.4	-0.264754	506843	0.492188	0.644112	FALSE	NA
AC011481.1	-1.24256	-1.24247	0.130859	0.268532	FALSE	NA
AC011484.1	-1.24882	-1.2488	1	1	FALSE	NA
AC011511.1	-1.24217	-1.24212	0.105469	0.230091	FALSE	NA
AC011603.2	-0.437237	281849	0.00195312	0.0211376	FALSE	NA
AC011815.2	-1.24285	-1.24281	0.105469	0.230091	FALSE	NA
AC011899.2	-0.890974	-0.852326	0.556641	0.689335	FALSE	NA
AC011978.2	-1.30666	-1.30664	0.00976562	0.0509166	FALSE	NA
AC012065.3	-0.729515	-0.640495	0.0273438	0.0977895	FALSE	NA
AC012073.1	-0.982661	-0.982656	0.160156	0.308445	FALSE	NA
AC012213.4	-1.44752	-1.44748	0.0839844	0.197113	FALSE	NA
AC012236.1	-0.221918	-0.237399	0.375	0.546817	FALSE	NA
AC012306.2	-1.65054	14143.6	0.105469	0.230091	FALSE	NA
AC012313.1	-0.29588	-0.26977	0.0839844	0.197113	FALSE	NA
AC012358.3	-0.540808	-0.540796	0.845703	0.910619	FALSE	NA
AC012360.3	-0.833489	-0.833398	0.0273438	0.0977895	FALSE	NA
AC012368.1	-0.886993	-0.88698	0.00195312	0.0211376	FALSE	NA
AC012467.2	-1.02335	-0.949306	0.232422	0.39085	FALSE	NA
AC012508.1	-1.19388	-1.19387	0.492188	0.644112	FALSE	NA
AC012510.1	-0.670872	-0.493662	0.845703	0.910619	FALSE	NA
AC012557.2	-1.22532	-1.22787	0.00390625	0.0298618	TRUE	1
AC012615.1	-0.456181	-0.366393	0.0644531	0.175048	FALSE	NA
AC012640.2	-1.24269	-1.24266	0.130859	0.268532	FALSE	NA
AC013394.1	-1.03893	-1.03885	0.00195312	0.0211376	FALSE	NA
AC013472.3	-1.44671	-1.4467	0.275391	0.440227	FALSE	NA
AC015712.2	-0.811907	-0.811899	0.0839844	0.197113	FALSE	NA
AC015726.1	-0.0340628	0.413931	0.232422	0.39085	FALSE	NA
AC015802.6	-0.736208	-0.853495	0.0371094	0.120219	FALSE	NA
AC015813.1	-0.812538	-0.825542	0.193359	0.35139	FALSE	NA
AC015813.2	-0.62719	-0.627187	0.232422	0.39085	FALSE	NA
AC015912.3	-0.281701	-0.281699	0.0273438	0.0977895	FALSE	NA
AC015922.4	-0.424927	-0.420827	0.160156	0.308445	FALSE	NA
AC015982.1	-1.16405	-1.46605	0.00195312	0.0211376	TRUE	2
AC016065.1	-1.13708	-1.13707	0.00976562	0.0509166	FALSE	NA
AC016205.1	-0.711204	-0.711114	0.0644531	0.175048	FALSE	NA
AC016394.1	-0.51714	-0.44278	0.130859	0.268532	FALSE	NA
AC016394.2	-1.22415	-1.22415	0.0488281	0.145283	FALSE	NA
AC016588.2	-0.246026	-0.246025	0.0273438	0.0977895	FALSE	NA
AC016590.3	-0.890698	-0.895428	0.695312	0.800014	FALSE	NA
AC016722.2	-0.597039	-0.597037	0.0644531	0.175048	FALSE	NA
AC016722.3	-1.24245	21694.4	0.431641	0.592903	FALSE	NA
AC016745.2	-1.1707	-1.17066	0.00195312	0.0211376	FALSE	NA
AC016773.1	-0.892807	-0.892739	0.00390625	0.0298618	FALSE	NA
AC016831.1	-1.29747	-1.39923	0.0839844	0.197113	FALSE	NA
AC016831.5	-1.39875	-1.39875	0.375	0.546817	FALSE	NA
AC016831.7	-0.424316	-0.424174	0.00195312	0.0211376	FALSE	NA
AC016876.1	-0.838423	-0.795482	0.0488281	0.145283	FALSE	NA
AC016903.2	-1.44706	-1.5256	0.00976562	0.0509166	FALSE	NA
AC016907.2	-1.44725	-1.44721	0.431641	0.592903	FALSE	NA
AC016957.2	-0.338853	-0.34994	0.695312	0.800014	FALSE	NA
AC017048.3	-0.838138	343280	0.00976562	0.0509166	FALSE	NA
AC018413.1	-1.24241	-1.24235	0.375	0.546817	FALSE	NA
AC018521.7	-1.03489	-0.842848	0.322266	0.493536	FALSE	NA
AC018553.1	-0.765943	-0.765943	0.695312	0.800014	FALSE	NA
AC018553.2	-1.42605	-1.42594	0.322266	0.493536	FALSE	NA
AC018557.1	-0.749662	-0.55079	0.0644531	0.175048	FALSE	NA
AC018638.6	-1.39854	-1.39854	0.0839844	0.197113	FALSE	NA
AC018638.7	-0.759186	-0.759187	0.322266	0.493536	FALSE	NA
AC018645.2	-0.557142	-0.509381	0.130859	0.268532	FALSE	NA
AC018647.2	-0.245884	-0.181298	0.275391	0.440227	FALSE	NA
AC018781.1	-1.145	-1.1767	0.0273438	0.0977895	FALSE	NA
AC018797.2	-1.03833	-1.03827	0.160156	0.308445	FALSE	NA
AC018816.1	-1.03905	-1.03898	0.0644531	0.175048	FALSE	NA
AC019069.1	-1.42914	-1.4369	0.00390625	0.0298618	TRUE	5
AC019131.2	-1.09868	-1.09863	0.375	0.546817	FALSE	NA
AC019205.1	-0.63153	-0.61778	1	1	FALSE	NA
AC020656.2	-1.2421	-1.09329	0.492188	0.644112	FALSE	NA
AC020741.1	-0.482835	-0.582942	0.00195312	0.0211376	TRUE	1
AC020910.4	-0.89761	-0.897497	0.0839844	0.197113	FALSE	NA
AC020915.3	-0.506614	-0.584132	0.00195312	0.0211376	TRUE	1
AC020916.1	0.265758	0.286595	0.769531	0.857428	FALSE	NA
AC020928.1	-1.29742	-1.29741	0.375	0.546817	FALSE	NA
AC020978.5	-0.190865	-0.144815	0.232422	0.39085	FALSE	NA
AC021016.3	-1.02723	-1.02716	0.00195312	0.0211376	FALSE	NA
AC021054.1	-0.113813	-0.0185886	0.105469	0.230091	FALSE	NA
AC021097.1	-0.706116	-0.700829	0.0644531	0.175048	FALSE	NA
AC021851.1	-1.44752	62936.8	0.00390625	0.0298618	FALSE	NA
AC022075.1	-0.85652	675997	0.00390625	0.0298618	FALSE	NA
AC022098.1	-1.14491	-1.15247	0.0273438	0.0977895	FALSE	NA
AC022101.1	-1.09766	-1.64761	0.00195312	0.0211376	TRUE	1
AC022154.1	-0.565586	-0.616429	0.130859	0.268532	FALSE	NA
AC022167.2	-0.648095	-0.648062	0.0273438	0.0977895	FALSE	NA
AC022182.2	-1.30594	-1.30311	0.0371094	0.120219	FALSE	NA
AC022306.2	-1.65173	-1.65172	0.232422	0.39085	FALSE	NA
AC022364.1	-1.44727	-1.44719	0.322266	0.493536	FALSE	NA
AC022400.6	-1.44215	-1.4392	0.160156	0.308445	FALSE	NA
AC022613.2	-1.2427	-1.24263	0.0644531	0.175048	FALSE	NA
AC023043.1	-1.14409	-1.14408	0.00976562	0.0509166	FALSE	NA
AC023157.3	-0.625184	-0.572616	0.769531	0.857428	FALSE	NA
AC023355.1	-0.833724	-0.833592	0.0488281	0.145283	FALSE	NA
AC023509.3	-0.374897	-0.364597	0.00195312	0.0211376	FALSE	NA
AC023906.2	0.242836	0.243188	0.160156	0.308445	FALSE	NA
AC023908.3	-1.29762	-1.29762	0.193359	0.35139	FALSE	NA
AC024060.1	-0.937519	-0.928962	1	1	FALSE	NA
AC024337.2	-1.34942	-1.42105	0.00390625	0.0298618	TRUE	1
AC025159.1	-0.55746	-0.557456	0.00195312	0.0211376	FALSE	NA
AC025164.1	-1.00604	-1.01865	0.322266	0.493536	FALSE	NA
AC025165.5	-0.808076	-0.808018	0.0644531	0.175048	FALSE	NA
AC025171.2	-0.583417	-0.583349	0.845703	0.910619	FALSE	NA
AC025171.3	-0.30619	469116	0.0371094	0.120219	FALSE	NA
AC025175.1	-1.24254	-1.24248	0.0273438	0.0977895	FALSE	NA
AC025181.2	-0.776402	-0.831183	0.105469	0.230091	FALSE	NA
AC025265.1	-1.24314	-1.24306	0.232422	0.39085	FALSE	NA
AC025569.1	-0.777808	-0.777805	0.00976562	0.0509166	FALSE	NA
AC025580.3	-0.835307	-0.764782	0.556641	0.689335	FALSE	NA
AC026304.1	-0.568623	-0.516741	0.431641	0.592903	FALSE	NA
AC026333.4	-0.833734	-0.83365	0.0644531	0.175048	FALSE	NA
AC026401.3	0.162757	0.157256	0.625	0.744329	FALSE	NA
AC026471.1	-0.820717	-0.820715	0.0644531	0.175048	FALSE	NA
AC026471.4	-0.838818	-0.828574	0.275391	0.440227	FALSE	NA
AC026954.2	-0.294235	-0.00977755	0.556641	0.689335	FALSE	NA
AC026979.2	-0.907061	1325.43	0.492188	0.644112	FALSE	NA
AC027020.2	-0.414495	-0.404521	0.193359	0.35139	FALSE	NA
AC027031.2	-0.468113	-0.376842	0.0839844	0.197113	FALSE	NA
AC027097.1	-0.390811	-0.390808	0.00195312	0.0211376	FALSE	NA
AC027237.3	-1.02699	-1.14	0.00195312	0.0211376	TRUE	1
AC027271.1	-0.607299	-0.607254	0.0839844	0.197113	FALSE	NA
AC027307.2	-0.620385	-0.596083	0.556641	0.689335	FALSE	NA
AC027575.2	-0.815616	-0.669358	0.375	0.546817	FALSE	NA
AC027644.3	-0.866547	-0.862121	0.0136719	0.0638901	FALSE	NA
AC027682.4	-0.810566	-0.70979	1	1	FALSE	NA
AC027682.6	-1.03857	-1.03855	0.0136719	0.0638901	FALSE	NA
AC027796.4	-1.17149	-1.12033	0.769531	0.857428	FALSE	NA
AC034236.2	-1.00066	-1.00066	0.00976562	0.0509166	FALSE	NA
AC040162.1	-1.00873	-1.00874	0.0136719	0.0638901	FALSE	NA
AC040162.3	0.0113983	0.0177589	0.160156	0.308445	FALSE	NA
AC040169.1	-0.964375	-0.964367	0.0644531	0.175048	FALSE	NA
AC040977.1	-1.44759	-1.44752	0.0273438	0.0977895	FALSE	NA
AC046143.2	-1.09824	-1.11555	0.322266	0.493536	FALSE	NA
AC046168.2	-1.71261	-1.7126	0.0136719	0.0638901	FALSE	NA
AC048341.1	-0.281099	-0.156969	0.00976562	0.0509166	FALSE	NA
AC048341.2	-0.414563	-0.416772	0.556641	0.689335	FALSE	NA
AC048382.6	-1.44679	-1.23254	0.105469	0.230091	FALSE	NA
AC055713.1	-0.743781	-0.743777	0.00195312	0.0211376	FALSE	NA
AC055822.1	-0.660339	-0.660329	0.00976562	0.0509166	FALSE	NA
AC060766.4	-0.543704	-0.481985	0.105469	0.230091	FALSE	NA
AC060780.1	-0.351569	-0.276302	0.275391	0.440227	FALSE	NA
AC062017.1	-0.612931	-0.612929	0.00976562	0.0509166	FALSE	NA
AC062029.1	-0.897644	-0.897637	0.375	0.546817	FALSE	NA
AC064807.1	-1.39885	-1.35721	0.0644531	0.175048	FALSE	NA
AC067750.1	-0.396425	-0.396352	0.0273438	0.0977895	FALSE	NA
AC067838.1	-1.44751	-1.44746	0.105469	0.230091	FALSE	NA
AC067852.2	0.0387704	0.0819685	0.556641	0.689335	FALSE	NA
AC067930.2	-1.44196	-1.45314	0.00976562	0.0509166	FALSE	NA
AC068338.2	-0.880242	-0.880242	0.431641	0.592903	FALSE	NA
AC068338.3	-1.24299	-1.24294	0.0839844	0.197113	FALSE	NA
AC068631.1	-1.24266	-1.24263	0.105469	0.230091	FALSE	NA
AC068722.2	-1.19481	-1.19476	1	1	FALSE	NA
AC068831.6	-1.19667	-1.1809	1	1	FALSE	NA
AC068888.1	-0.947866	-0.947865	0.769531	0.857428	FALSE	NA
AC069185.1	-0.86698	-0.791865	0.0644531	0.175048	FALSE	NA
AC069200.1	-1.90892	-1.90892	0.00195312	0.0211376	FALSE	NA
AC069209.1	-0.257362	-0.257143	0.0136719	0.0638901	FALSE	NA
AC073073.2	-0.989048	-0.866375	0.625	0.744329	FALSE	NA
AC073111.5	-0.0278203	-0.0590823	0.232422	0.39085	FALSE	NA
AC073284.1	-1.02116	869928	0.0644531	0.175048	FALSE	NA
AC073320.1	-0.840198	-0.840189	0.00195312	0.0211376	FALSE	NA
AC073332.1	-0.77689	442059	0.0273438	0.0977895	FALSE	NA
AC073335.2	-0.522951	-0.522939	0.00976562	0.0509166	FALSE	NA
AC073508.3	-0.771617	-0.761241	0.322266	0.493536	FALSE	NA
AC073896.2	-0.797297	-0.797295	0.00976562	0.0509166	FALSE	NA
AC074032.1	-1.01541	-1.01541	0.556641	0.689335	FALSE	NA
AC074117.1	-0.794093	-0.794089	0.160156	0.308445	FALSE	NA
AC078795.2	-1.00073	-0.97873	0.556641	0.689335	FALSE	NA
AC078846.1	-0.655933	-0.637531	0.0273438	0.0977895	FALSE	NA
AC078883.1	-0.588401	-0.469862	0.375	0.546817	FALSE	NA
AC078883.3	-1.44225	-1.72048	0.00195312	0.0211376	TRUE	1
AC079031.1	-0.833446	-0.835802	0.431641	0.592903	FALSE	NA
AC079148.1	-0.400043	8448.29	0.0839844	0.197113	FALSE	NA
AC079174.2	-1.03805	-1.03797	0.0839844	0.197113	FALSE	NA
AC079807.1	-1.17117	-1.17114	0.0839844	0.197113	FALSE	NA
AC079834.2	-1.01312	-1.01301	0.275391	0.440227	FALSE	NA
AC079922.2	-0.746177	-0.675629	0.556641	0.689335	FALSE	NA
AC080013.6	-0.696589	-0.488052	0.556641	0.689335	FALSE	NA
AC080037.1	-1.03837	-1.0383	0.0371094	0.120219	FALSE	NA
AC080038.1	-1.26781	-1.2678	0.232422	0.39085	FALSE	NA
AC082651.3	-1.10632	-1.10633	0.160156	0.308445	FALSE	NA
AC083798.2	-0.448935	115431	1	1	FALSE	NA
AC083837.1	-0.201018	-0.200896	0.00195312	0.0211376	FALSE	NA
AC083843.3	-0.756102	11361.8	0.431641	0.592903	FALSE	NA
AC083862.2	-0.242383	-0.237116	0.921875	0.963158	FALSE	NA
AC083973.1	-0.575897	-0.575853	0.0371094	0.120219	FALSE	NA
AC084033.3	-0.698967	-0.698967	0.322266	0.493536	FALSE	NA
AC084036.1	-0.532381	-0.510461	0.845703	0.910619	FALSE	NA
AC084125.4	-1.44189	-1.44189	0.00195312	0.0211376	FALSE	NA
AC084824.5	-0.827652	-0.801974	0.0273438	0.0977895	FALSE	NA
AC087392.2	-0.883129	-1.01816	0.00976562	0.0509166	FALSE	NA
AC087393.2	-1.24362	-1.24359	0.130859	0.268532	FALSE	NA
AC087500.1	-1.03794	-0.821312	0.492188	0.644112	FALSE	NA
AC087623.3	-0.622006	-0.621959	0.00195312	0.0211376	FALSE	NA
AC087741.1	-0.31762	-0.158822	0.431641	0.592903	FALSE	NA
AC089983.1	-0.457012	-0.477077	0.00195312	0.0211376	TRUE	1
AC090114.2	-0.424471	-0.42447	0.00768579	0.0509166	FALSE	NA
AC090152.1	-0.629905	-0.574744	0.105469	0.230091	FALSE	NA
AC090204.1	-1.57714	-1.57714	0.0839844	0.197113	FALSE	NA
AC090377.1	-0.890885	-0.72392	0.00390625	0.0298618	FALSE	NA
AC090409.1	-0.759137	-0.614083	0.769531	0.857428	FALSE	NA
AC090515.2	-1.24104	16256.3	0.492188	0.644112	FALSE	NA
AC090948.3	-1.19383	-1.19527	0.492188	0.644112	FALSE	NA
AC091271.1	-1.09593	-1.09589	0.921875	0.963158	FALSE	NA
AC091563.1	-1.06414	-1.06414	0.0371094	0.120219	FALSE	NA
AC091729.3	-0.777939	-0.777935	0.0839844	0.197113	FALSE	NA
AC091736.1	-0.603406	-0.603291	0.130859	0.268532	FALSE	NA
AC092069.1	-0.786534	-0.938859	0.00585938	0.0393419	TRUE	2
AC092140.2	-1.19589	-1.19589	0.769531	0.857428	FALSE	NA
AC092171.3	-0.890986	-0.794341	0.275391	0.440227	FALSE	NA
AC092171.4	-0.891364	-0.891307	0.0136719	0.0638901	FALSE	NA
AC092171.5	-0.892152	-0.892091	0.00195312	0.0211376	FALSE	NA
AC092279.1	-0.982934	-0.908625	0.625	0.744329	FALSE	NA
AC092354.2	-1.03806	-1.03806	0.492188	0.644112	FALSE	NA
AC092368.3	-0.664969	-0.514026	1	1	FALSE	NA
AC092375.2	-0.993743	-0.98023	0.160156	0.308445	FALSE	NA
AC092490.1	-0.258571	-0.225658	0.921875	0.963158	FALSE	NA
AC092535.4	1.67336	1.67396	0.0273438	0.0977895	FALSE	NA
AC092611.1	-0.711833	-0.711767	0.0839844	0.197113	FALSE	NA
AC092611.2	-0.396944	-0.37665	0.232422	0.39085	FALSE	NA
AC092683.1	-0.649702	-0.647229	0.769531	0.857428	FALSE	NA
AC092747.4	-0.199865	-0.189882	0.00195312	0.0211376	FALSE	NA
AC092809.4	-0.659731	217864	0.431641	0.592903	FALSE	NA
AC092903.2	-0.376464	-0.130764	0.625	0.744329	FALSE	NA
AC092910.3	-0.602275	-0.60202	0.232422	0.39085	FALSE	NA
AC093155.3	-1.17168	-1.15215	0.275391	0.440227	FALSE	NA
AC093157.1	-0.315636	-0.312268	1	1	FALSE	NA
AC093227.1	-0.39703	-0.380157	0.375	0.546817	FALSE	NA
AC093249.6	-0.897963	-0.897907	0.130859	0.268532	FALSE	NA
AC093297.2	-0.744882	-0.582996	0.695312	0.800014	FALSE	NA
AC093323.1	0.103009	0.127066	0.160156	0.308445	FALSE	NA
AC093525.4	-0.821888	-0.821886	0.845703	0.910619	FALSE	NA
AC093525.6	-0.826859	-0.701988	0.556641	0.689335	FALSE	NA
AC093525.7	-1.24309	-1.57068	0.00976562	0.0509166	FALSE	NA
AC093673.1	-0.771116	-0.738697	0.556641	0.689335	FALSE	NA
AC093788.1	-0.858887	-0.85888	0.00390625	0.0298618	FALSE	NA
AC093827.4	-0.743636	-0.696491	0.105469	0.230091	FALSE	NA
AC093895.1	-0.858275	-0.885224	0.0839844	0.197113	FALSE	NA
AC093901.1	-1.01136	-1.0113	0.275391	0.440227	FALSE	NA
AC096586.1	-0.968696	-0.919091	0.492188	0.644112	FALSE	NA
AC096586.2	-1.57744	-1.57743	0.00195312	0.0211376	FALSE	NA
AC096642.1	-1.52226	-1.52226	0.322266	0.493536	FALSE	NA
AC096667.1	-1.24268	-1.24264	0.00390625	0.0298618	FALSE	NA
AC096677.1	-0.611564	-0.585962	0.00390625	0.0298618	FALSE	NA
AC096733.2	-1.442	-1.96085	0.00195312	0.0211376	TRUE	1
AC096772.1	-0.710888	-0.70255	0.193359	0.35139	FALSE	NA
AC096992.2	-0.785906	-0.690429	0.431641	0.592903	FALSE	NA
AC097376.2	-0.532109	-0.52343	0.0273438	0.0977895	FALSE	NA
AC097468.3	-1.39821	389.37	0.921875	0.963158	FALSE	NA
AC097534.2	-1.094	-0.864634	0.625	0.744329	FALSE	NA
AC098818.2	-0.891023	-0.890999	0.00195312	0.0211376	FALSE	NA
AC098850.3	0.0732637	0.0736425	0.556641	0.689335	FALSE	NA
AC098864.1	-0.849055	429017	0.0839844	0.197113	FALSE	NA
AC099489.1	-1.03494	-1.20981	0.00390625	0.0298618	TRUE	3
AC099489.3	-1.65196	-1.7376	0.00390625	0.0298618	TRUE	5
AC099508.1	0.00486657	0.00507952	0.00976562	0.0509166	FALSE	NA
AC099518.5	-1.02507	-1.02506	0.00195312	0.0211376	FALSE	NA
AC099524.1	-1.02732	-0.99519	0.0839844	0.197113	FALSE	NA
AC099778.1	-1.5354	-1.5354	0.0488281	0.145283	FALSE	NA
AC100793.2	-0.998353	-0.998328	0.00195312	0.0211376	FALSE	NA
AC100801.1	-0.0303993	-0.0618306	0.431641	0.592903	FALSE	NA
AC100810.1	-0.478127	-0.478124	0.0371094	0.120219	FALSE	NA
AC100814.1	-1.0228	-1.02278	0.769531	0.857428	FALSE	NA
AC102953.2	-0.614933	-0.614849	0.193359	0.35139	FALSE	NA
AC103591.3	-0.545452	-0.52986	0.232422	0.39085	FALSE	NA
AC103691.1	0.0952351	0.0987391	0.0371094	0.120219	FALSE	NA
AC103702.2	-0.674134	11423.5	0.492188	0.644112	FALSE	NA
AC103718.1	-0.144459	-0.172838	0.492188	0.644112	FALSE	NA
AC104118.1	-0.450614	-0.450596	0.00195312	0.0211376	FALSE	NA
AC104184.1	-0.205255	-0.0535214	1	1	FALSE	NA
AC104452.1	-0.807095	-0.807057	0.921875	0.963158	FALSE	NA
AC104506.1	-1.30635	-1.01168	0.492188	0.644112	FALSE	NA
AC104695.3	-1.24286	-1.24279	0.105469	0.230091	FALSE	NA
AC104794.2	-0.415333	-0.384583	0.00195312	0.0211376	FALSE	NA
AC104825.1	-0.522104	-0.61362	0.232422	0.39085	FALSE	NA
AC104986.2	-1.03918	-0.809201	0.275391	0.440227	FALSE	NA
AC105020.1	-0.89102	-0.890945	0.0371094	0.120219	FALSE	NA
AC105277.1	-0.438052	77549.6	1	1	FALSE	NA
AC105345.1	-1.02533	-1.02518	1	1	FALSE	NA
AC105446.1	-0.807418	-0.807532	0.625	0.744329	FALSE	NA
AC105942.1	-0.994153	-0.994146	0.0371094	0.120219	FALSE	NA
AC106707.1	-0.451283	-0.451195	0.556641	0.689335	FALSE	NA
AC106782.6	-1.02633	-0.9669	0.160156	0.308445	FALSE	NA
AC106886.5	-0.142791	-0.0610114	0.492188	0.644112	FALSE	NA
AC107068.1	-0.659786	-0.614721	0.160156	0.308445	FALSE	NA
AC107214.2	-1.02733	8191.26	0.431641	0.592903	FALSE	NA
AC107373.2	-1.17067	-1.17066	0.00195312	0.0211376	FALSE	NA
AC107375.1	0.646858	0.646887	0.0371094	0.120219	FALSE	NA
AC107884.1	-0.994035	-1.06305	0.492188	0.644112	FALSE	NA
AC107952.2	-1.06943	-1.04555	0.556641	0.689335	FALSE	NA
AC107959.1	-0.609812	535.076	0.492188	0.644112	FALSE	NA
AC107959.4	-1.2485	-1.24846	1	1	FALSE	NA
AC107982.3	-1.03797	-1.0379	0.105469	0.230091	FALSE	NA
AC108002.1	-1.19151	-1.13942	0.556641	0.689335	FALSE	NA
AC108047.1	-1.196	-1.13185	0.375	0.546817	FALSE	NA
AC108062.1	-0.479827	-0.479783	0.00390625	0.0298618	FALSE	NA
AC108134.2	-0.15011	-0.0895069	0.431641	0.592903	FALSE	NA
AC108134.3	-0.543758	-0.512184	0.556641	0.689335	FALSE	NA
AC108488.1	-1.24291	-1.24283	0.845703	0.910619	FALSE	NA
AC108673.3	-0.708347	-0.70013	0.0195312	0.0825837	FALSE	NA
AC109347.2	-0.833945	-0.833868	0.00976562	0.0509166	FALSE	NA
AC109446.3	-1.6519	-1.65187	0.0488281	0.145283	FALSE	NA
AC109454.3	-1.5774	-1.61538	0.00585938	0.0393419	TRUE	1
AC109826.1	-0.960195	-0.960076	0.322266	0.493536	FALSE	NA
AC109927.2	-1.02017	-1.06541	0.232422	0.39085	FALSE	NA
AC110285.6	-0.569507	-0.530298	0.695312	0.800014	FALSE	NA
AC110597.1	-0.924984	-0.899651	0.556641	0.689335	FALSE	NA
AC110995.1	-1.44713	-1.56411	0.00976562	0.0509166	FALSE	NA
AC112220.2	-1.44792	-1.44785	0.160156	0.308445	FALSE	NA
AC112220.3	-1.44762	-1.44766	0.375	0.546817	FALSE	NA
AC112220.4	-1.44682	-1.45079	0.769531	0.857428	FALSE	NA
AC112484.3	-1.06344	-1.06344	0.105469	0.230091	FALSE	NA
AC113391.2	-1.15001	-1.15001	0.492188	0.644112	FALSE	NA
AC114271.1	-0.742468	-0.742464	0.0273438	0.0977895	FALSE	NA
AC114490.2	-0.648872	-0.648868	0.00976562	0.0509166	FALSE	NA
AC114490.3	-0.634305	-0.634304	0.193359	0.35139	FALSE	NA
AC114760.2	-1.1709	-1.17087	0.232422	0.39085	FALSE	NA
AC115522.1	-0.238915	-0.0123953	0.625	0.744329	FALSE	NA
AC116407.2	-0.04387	-0.0248691	0.625	0.744329	FALSE	NA
AC116535.1	-1.44748	-1.44746	0.0371094	0.120219	FALSE	NA
AC116565.1	-0.919721	-0.649044	0.556641	0.689335	FALSE	NA
AC116913.1	-0.890743	-0.867278	0.130859	0.268532	FALSE	NA
AC118549.1	0.297684	0.297684	0.322266	0.493536	FALSE	NA
AC119150.1	-1.4473	-1.44727	0.556641	0.689335	FALSE	NA
AC119428.2	-1.24126	-1.24121	0.695312	0.800014	FALSE	NA
AC120049.1	-0.0719031	0.0256151	0.769531	0.857428	FALSE	NA
AC120053.1	-0.713815	-0.713815	0.193359	0.35139	FALSE	NA
AC121247.1	-0.854245	-0.85422	1	1	FALSE	NA
AC121761.1	-1.26791	-1.26791	0.769531	0.857428	FALSE	NA
AC124016.1	-1.19648	-1.18971	1	1	FALSE	NA
AC124016.2	-0.558974	-0.189987	0.0839844	0.197113	FALSE	NA
AC124045.1	-1.01123	-1.0416	0.0839844	0.197113	FALSE	NA
AC124066.1	-1.19421	154.413	0.431641	0.592903	FALSE	NA
AC124798.1	-0.640621	-0.703136	0.492188	0.644112	FALSE	NA
AC125611.3	-1.85644	-1.85644	0.921875	0.963158	FALSE	NA
AC126755.2	0.282727	9714.9	0.845703	0.910619	FALSE	NA
AC126755.3	-0.697394	-0.697383	0.00976562	0.0509166	FALSE	NA
AC126768.2	-0.602704	-0.602631	0.232422	0.39085	FALSE	NA
AC126773.2	-0.652364	-0.665779	0.0136719	0.0638901	FALSE	NA
AC127024.5	-0.690793	-0.690761	0.0839844	0.197113	FALSE	NA
AC127070.2	-1.44715	-1.4471	0.105469	0.230091	FALSE	NA
AC130324.1	-1.44737	-1.44734	0.0371094	0.120219	FALSE	NA
AC130324.3	-0.758685	-0.758609	0.00195312	0.0211376	FALSE	NA
AC130371.2	-1.44724	-1.44719	0.00976562	0.0509166	FALSE	NA
AC130650.2	-0.891499	-0.891471	0.00976562	0.0509166	FALSE	NA
AC131009.2	-1.1966	973.502	0.322266	0.493536	FALSE	NA
AC132872.1	0.0169554	0.0230486	1	1	FALSE	NA
AC133644.2	-1.19635	-1.13551	0.492188	0.644112	FALSE	NA
AC133785.1	0.439177	0.439507	0.00976562	0.0509166	FALSE	NA
AC133919.1	-0.43355	-0.43349	0.105469	0.230091	FALSE	NA
AC134312.5	-1.03807	-0.944583	0.0839844	0.197113	FALSE	NA
AC135012.1	-1.06455	-1.08542	0.0839844	0.197113	FALSE	NA
AC135050.1	-1.32715	-1.32714	0.845703	0.910619	FALSE	NA
AC136616.1	0.114726	1.0432e+07	0.00390625	0.0298618	FALSE	NA
AC137767.1	-0.38058	-0.379646	0.00195312	0.0211376	FALSE	NA
AC138028.6	-0.730985	-0.73096	0.0273438	0.0977895	FALSE	NA
AC138150.2	-0.778547	-0.778609	0.556641	0.689335	FALSE	NA
AC138207.7	-1.24348	-1.2434	0.00195312	0.0211376	FALSE	NA
AC138696.2	-1.03818	-1.3188	0.0273438	0.0977895	FALSE	NA
AC138969.1	-0.981863	-0.832342	0.275391	0.440227	FALSE	NA
AC139491.7	-0.833421	-0.833357	0.0839844	0.197113	FALSE	NA
AC139530.1	-1.3074	-1.33726	0.00195312	0.0211376	TRUE	1
AC139887.2	-0.823657	209219	0.275391	0.440227	FALSE	NA
AC142472.1	-0.599606	-0.583414	0.00976562	0.0509166	FALSE	NA
AC144831.1	-0.374299	-0.338329	0.0136719	0.0638901	FALSE	NA
AC145207.2	-1.30632	-1.24507	0.160156	0.308445	FALSE	NA
AC145207.5	-0.091605	-0.077152	0.232422	0.39085	FALSE	NA
AC145212.1	-1.02314	-1.02314	0.695312	0.800014	FALSE	NA
AC145285.2	-1.22822	-1.22822	0.921875	0.963158	FALSE	NA
AC145285.6	-0.283174	-0.250235	0.130859	0.268532	FALSE	NA
AC146944.4	-0.46669	-0.46652	0.232422	0.39085	FALSE	NA
AC147067.1	-0.607016	-0.606885	0.0488281	0.145283	FALSE	NA
AC147651.4	-0.579307	-0.52994	0.130859	0.268532	FALSE	NA
AC232271.1	-1.0338	-0.80108	1	1	FALSE	NA
AC233266.2	-0.778044	-0.77804	0.0644531	0.175048	FALSE	NA
AC233723.1	0.242444	0.242507	0.0273438	0.0977895	FALSE	NA
AC239800.2	-1.90894	-1.90895	0.193359	0.35139	FALSE	NA
AC239800.3	-0.28137	-0.281363	0.0371094	0.120219	FALSE	NA
AC239803.3	-1.49968	-1.49968	0.105469	0.230091	FALSE	NA
AC239868.2	-0.294641	-0.29456	0.556641	0.689335	FALSE	NA
AC239868.3	-1.44159	-1.44158	0.556641	0.689335	FALSE	NA
AC240274.1	-0.61573	-0.615714	0.375	0.546817	FALSE	NA
AC242426.2	-1.44697	-1.44691	0.0839844	0.197113	FALSE	NA
AC243829.4	-0.662384	-0.630675	0.845703	0.910619	FALSE	NA
AC243830.2	-0.603545	-0.603587	0.431641	0.592903	FALSE	NA
AC244090.1	-0.356083	-0.320653	0.0644531	0.175048	FALSE	NA
AC245041.1	-0.925079	1.08101e+06	0.556641	0.689335	FALSE	NA
AC245041.2	-0.451603	-0.451602	0.275391	0.440227	FALSE	NA
AC245060.5	0.651367	0.655257	1	1	FALSE	NA
AC245140.2	-1.66773	-1.66774	0.322266	0.493536	FALSE	NA
AC245297.2	-1.16185	-1.13223	0.105469	0.230091	FALSE	NA
AC245297.3	0.082682	0.0718434	0.375	0.546817	FALSE	NA
AC245452.1	-0.773899	-0.76133	0.232422	0.39085	FALSE	NA
AC245595.1	0.347091	0.448695	1	1	FALSE	NA
AC245884.8	-1.44726	-1.44724	0.105469	0.230091	FALSE	NA
ACAA1	0.547701	0.548215	0.0136719	0.0638901	FALSE	NA
ACAA2	-0.278823	-0.270782	0.0839844	0.197113	FALSE	NA
ACACA	0.447844	0.399727	0.0839844	0.197113	FALSE	NA
ACACB	0.0842948	0.0955396	1	1	FALSE	NA
ACAD10	0.0167939	0.0326846	0.0488281	0.145283	FALSE	NA
ACAD11	-0.817082	-0.884898	0.0839844	0.197113	FALSE	NA
ACAD8	0.266963	0.268993	0.431641	0.592903	FALSE	NA
ACAD9	0.302266	0.303336	0.695312	0.800014	FALSE	NA
ACADM	0.275844	0.275845	0.0273438	0.0977895	FALSE	NA
ACADS	0.33636	0.337625	0.375	0.546817	FALSE	NA
ACADSB	-0.114327	-0.0952339	0.00976562	0.0509166	FALSE	NA
ACADVL	0.798266	0.801104	0.921875	0.963158	FALSE	NA
ACAN	-1.06847	-1.06838	0.160156	0.308445	FALSE	NA
ACAP1	0.604692	0.583419	0.322266	0.493536	FALSE	NA
ACAP2	0.513043	0.520479	0.193359	0.35139	FALSE	NA
ACAP3	0.687395	0.638399	0.0136719	0.0638901	FALSE	NA
ACAT1	0.487995	0.488104	0.492188	0.644112	FALSE	NA
ACAT2	0.0361429	0.036143	0.00195312	0.0211376	FALSE	NA
ACBD3	0.606417	0.607319	0.232422	0.39085	FALSE	NA
ACBD4	-0.626194	-0.608713	0.105469	0.230091	FALSE	NA
ACBD5	0.167909	0.167909	0.0488281	0.145283	FALSE	NA
ACBD6	0.322919	0.322919	0.0839844	0.197113	FALSE	NA
ACCS	-0.511678	-0.504644	0.375	0.546817	FALSE	NA
ACD	-0.0164168	-0.0256595	0.845703	0.910619	FALSE	NA
ACE	0.232796	0.234627	1	1	FALSE	NA
ACE2	-0.655449	-0.747086	0.375	0.546817	FALSE	NA
ACER1	-0.463714	2337639579	0.00195312	0.0211376	FALSE	NA
ACER3	0.471965	0.479207	0.0839844	0.197113	FALSE	NA
ACHE	-0.869051	-0.878168	0.0839844	0.197113	FALSE	NA
ACIN1	0.790868	0.785661	0.492188	0.644112	FALSE	NA
ACKR1	0.527644	0.444619	0.160156	0.308445	FALSE	NA
ACKR2	-0.744022	23359.3	0.769531	0.857428	FALSE	NA
ACKR3	1.00481	0.940076	0.00585938	0.0393419	TRUE	1
ACKR4	-0.220906	-0.209699	0.275391	0.440227	FALSE	NA
ACLY	0.651835	0.654366	0.431641	0.592903	FALSE	NA
ACO1	0.329474	0.329475	0.00585938	0.0393419	FALSE	NA
ACO2	0.751825	0.750401	0.275391	0.440227	FALSE	NA
ACOT11	-0.314076	-0.456747	0.0136719	0.0638901	FALSE	NA
ACOT13	0.201996	0.201996	0.00195312	0.0211376	FALSE	NA
ACOT2	-0.185355	5.83114e+08	0.275391	0.440227	FALSE	NA
ACOT4	-0.820855	-0.779185	0.625	0.744329	FALSE	NA
ACOT7	0.790275	0.718747	0.00195312	0.0211376	TRUE	2
ACOT8	0.210613	0.210613	0.00390625	0.0298618	FALSE	NA
ACOT9	0.268599	0.269422	0.431641	0.592903	FALSE	NA
ACOX1	0.453964	0.457801	0.845703	0.910619	FALSE	NA
ACOX3	-0.0330299	-0.0226988	0.130859	0.268532	FALSE	NA
ACOXL	-1.0203	-1.0203	0.556641	0.689335	FALSE	NA
ACP1	0.664913	0.625607	0.0371094	0.120219	FALSE	NA
ACP2	0.494217	0.482279	0.625	0.744329	FALSE	NA
ACP5	0.545499	0.548612	0.0839844	0.197113	FALSE	NA
ACP6	-0.367652	-0.364837	0.375	0.546817	FALSE	NA
ACP7	0.328339	7666524371	0.00195312	0.0211376	FALSE	NA
ACPP	-0.454857	-0.433169	0.160156	0.308445	FALSE	NA
ACRBP	0.407506	0.343974	0.0839844	0.197113	FALSE	NA
ACSBG2	-0.755027	-0.754986	0.232422	0.39085	FALSE	NA
ACSF2	0.029929	0.0627932	0.322266	0.493536	FALSE	NA
ACSF3	0.249447	0.253822	0.00976562	0.0509166	FALSE	NA
ACSL1	0.57092	0.544411	0.193359	0.35139	FALSE	NA
ACSL3	0.614983	0.614797	0.921875	0.963158	FALSE	NA
ACSL4	0.555206	0.531581	0.0371094	0.120219	FALSE	NA
ACSL5	0.288619	0.289126	0.160156	0.308445	FALSE	NA
ACSL6	-0.850126	-0.85011	0.769531	0.857428	FALSE	NA
ACSM3	-1.00237	-0.983023	0.695312	0.800014	FALSE	NA
ACSS1	0.163361	0.146495	0.105469	0.230091	FALSE	NA
ACSS2	0.257196	0.260983	0.375	0.546817	FALSE	NA
ACSS3	-0.40375	-0.265859	0.275391	0.440227	FALSE	NA
ACTA2	0.953658	0.906819	0.0839844	0.197113	FALSE	NA
ACTB	1.25922	1.24568	0.0839844	0.197113	FALSE	NA
ACTC1	-1.30639	15037.9	0.0839844	0.197113	FALSE	NA
ACTG1	1.50384	1.47246	0.00195312	0.0211376	TRUE	4
ACTG2	-0.360143	502274	0.232422	0.39085	FALSE	NA
ACTL10	-0.49556	-0.47221	0.625	0.744329	FALSE	NA
ACTL6A	0.34073	0.308948	0.375	0.546817	FALSE	NA
ACTN1	1.14528	1.10638	0.105469	0.230091	FALSE	NA
ACTN4	1.37342	1.35276	0.0195312	0.0825837	FALSE	NA
ACTR10	0.680706	0.680706	0.275391	0.440227	FALSE	NA
ACTR1A	0.683612	0.654824	0.105469	0.230091	FALSE	NA
ACTR1B	0.20343	0.203431	0.556641	0.689335	FALSE	NA
ACTR2	1.24998	1.2513	0.431641	0.592903	FALSE	NA
ACTR3	1.07179	1.05909	0.0839844	0.197113	FALSE	NA
ACTR3B	-0.379004	-0.337477	0.160156	0.308445	FALSE	NA
ACTR3C	-0.735203	-0.618136	1	1	FALSE	NA
ACTR5	-0.265682	-0.270131	0.921875	0.963158	FALSE	NA
ACTR6	0.124896	0.124896	0.105469	0.230091	FALSE	NA
ACTR8	-0.0300507	-0.0258555	0.431641	0.592903	FALSE	NA
ACTRT3	-0.770462	-0.172374	0.625	0.744329	FALSE	NA
ACVR1	0.218618	0.215329	0.769531	0.857428	FALSE	NA
ACVR1B	0.0343833	0.0282934	0.0839844	0.197113	FALSE	NA
ACVR1C	-1.65236	-1.70241	0.00390625	0.0298618	TRUE	1
ACVR2A	0.020351	0.0203511	0.00195312	0.0211376	FALSE	NA
ACVR2B	-0.86574	-0.851916	0.275391	0.440227	FALSE	NA
ACVRL1	0.410526	0.415842	0.921875	0.963158	FALSE	NA
ACY1	-0.360364	-0.360363	0.00390625	0.0298618	FALSE	NA
ACY3	-1.04136	-1.02932	0.845703	0.910619	FALSE	NA
ACYP1	-0.127716	-0.113221	0.00976562	0.0509166	FALSE	NA
ACYP2	0.0444058	0.0995944	0.431641	0.592903	FALSE	NA
AD000090.1	0.0877917	0.0939701	0.625	0.744329	FALSE	NA
ADA	0.326215	0.326216	0.0273438	0.0977895	FALSE	NA
ADA2	0.802545	0.727018	0.105469	0.230091	FALSE	NA
ADAL	-0.488547	-0.488544	0.0136719	0.0638901	FALSE	NA
ADAM10	0.909443	0.908521	0.556641	0.689335	FALSE	NA
ADAM12	0.238376	0.253279	0.232422	0.39085	FALSE	NA
ADAM15	1.03946	1.02174	0.00585938	0.0393419	TRUE	2
ADAM17	0.700415	0.7069	0.232422	0.39085	FALSE	NA
ADAM19	0.517659	0.514047	1	1	FALSE	NA
ADAM22	-1.16384	322720	0.00976562	0.0509166	FALSE	NA
ADAM23	0.0994476	419907	0.556641	0.689335	FALSE	NA
ADAM28	0.00543469	0.0302642	0.556641	0.689335	FALSE	NA
ADAM32	-0.60336	-0.721028	0.0195312	0.0825837	FALSE	NA
ADAM33	0.407478	0.394901	0.431641	0.592903	FALSE	NA
ADAM8	0.422346	0.326755	0.0839844	0.197113	FALSE	NA
ADAM9	0.541286	0.525856	0.105469	0.230091	FALSE	NA
ADAMDEC1	-0.0723506	-0.0436351	0.921875	0.963158	FALSE	NA
ADAMTS1	0.572264	0.568918	0.375	0.546817	FALSE	NA
ADAMTS10	0.0332863	0.0209746	0.431641	0.592903	FALSE	NA
ADAMTS12	-0.252793	-0.270562	0.375	0.546817	FALSE	NA
ADAMTS13	-0.407958	-0.407956	0.0195312	0.0825837	FALSE	NA
ADAMTS14	-0.418299	-0.446634	0.193359	0.35139	FALSE	NA
ADAMTS15	0.109275	0.114878	1	1	FALSE	NA
ADAMTS17	-0.99971	-0.89123	0.232422	0.39085	FALSE	NA
ADAMTS18	-1.39954	-1.39951	0.492188	0.644112	FALSE	NA
ADAMTS2	0.718124	0.706894	0.492188	0.644112	FALSE	NA
ADAMTS3	-1.22571	-1.31289	0.0839844	0.197113	FALSE	NA
ADAMTS4	0.330296	0.314154	0.0488281	0.145283	FALSE	NA
ADAMTS5	0.417534	0.380375	0.275391	0.440227	FALSE	NA
ADAMTS6	-0.901994	-1.06941	0.00390625	0.0298618	TRUE	5
ADAMTS7	-0.534073	-0.534072	0.0273438	0.0977895	FALSE	NA
ADAMTS8	-0.60471	-0.605905	1	1	FALSE	NA
ADAMTS9	-0.214811	-0.258721	0.275391	0.440227	FALSE	NA
ADAMTS9-AS2	-1.14208	-1.14207	0.695312	0.800014	FALSE	NA
ADAMTSL1	-0.336637	-0.336628	0.130859	0.268532	FALSE	NA
ADAMTSL2	-0.654483	-0.81646	0.0839844	0.197113	FALSE	NA
ADAMTSL4	0.184302	0.184302	0.921875	0.963158	FALSE	NA
ADAMTSL5	-0.758213	-0.758212	0.0839844	0.197113	FALSE	NA
ADAP1	-0.270599	-0.308396	0.0488281	0.145283	FALSE	NA
ADAP2	0.158354	264976	0.492188	0.644112	FALSE	NA
ADAR	1.07853	1.06233	0.160156	0.308445	FALSE	NA
ADARB1	0.180978	0.166385	0.0488281	0.145283	FALSE	NA
ADAT1	-0.167697	-0.167697	0.00195312	0.0211376	FALSE	NA
ADAT2	0.0127675	0.0333747	0.0488281	0.145283	FALSE	NA
ADAT3	-1.03951	-0.580869	1	1	FALSE	NA
ADCK1	-0.155508	-0.15621	0.625	0.744329	FALSE	NA
ADCK2	-0.0551599	-0.022986	0.0273438	0.0977895	FALSE	NA
ADCK5	0.00315807	0.00991564	0.00195312	0.0211376	FALSE	NA
ADCY1	-0.5329	-0.58265	0.160156	0.308445	FALSE	NA
ADCY2	-1.17036	-1.17033	0.160156	0.308445	FALSE	NA
ADCY3	0.394787	0.396555	0.845703	0.910619	FALSE	NA
ADCY4	0.200522	0.200523	0.0136719	0.0638901	FALSE	NA
ADCY6	-0.249835	-0.237558	1	1	FALSE	NA
ADCY7	0.49169	0.493007	0.492188	0.644112	FALSE	NA
ADCY9	-0.0596177	-0.0596105	0.193359	0.35139	FALSE	NA
ADCYAP1	-1.09507	-1.07106	0.431641	0.592903	FALSE	NA
ADCYAP1R1	-0.388095	-0.682023	0.00976562	0.0509166	FALSE	NA
ADD1	0.827455	0.827586	1	1	FALSE	NA
ADD2	-1.07079	-1.07078	0.00976562	0.0509166	FALSE	NA
ADD3	0.582817	0.553845	0.0839844	0.197113	FALSE	NA
ADGRA2	0.473743	0.390335	0.00390625	0.0298618	TRUE	1
ADGRA3	-0.276506	-0.293929	0.769531	0.857428	FALSE	NA
ADGRB1	-1.44751	-1.44747	0.492188	0.644112	FALSE	NA
ADGRB2	-0.466282	759942	0.431641	0.592903	FALSE	NA
ADGRB3	-1.24218	-1.27918	0.0273438	0.0977895	FALSE	NA
ADGRD1	-0.311949	351131	0.00390625	0.0298618	FALSE	NA
ADGRE1	-0.885933	-1.07262	0.00390625	0.0298618	TRUE	1
ADGRE2	-0.134364	-0.0909004	0.0644531	0.175048	FALSE	NA
ADGRE5	0.826386	0.954313	0.845703	0.910619	FALSE	NA
ADGRF1	-0.445229	-0.367087	0.00195312	0.0211376	FALSE	NA
ADGRF2	-1.44725	-1.4472	0.431641	0.592903	FALSE	NA
ADGRF4	-0.197442	23791.3	1	1	FALSE	NA
ADGRF5	0.388955	0.415244	0.695312	0.800014	FALSE	NA
ADGRG1	0.827007	0.798278	0.160156	0.308445	FALSE	NA
ADGRG3	-0.363508	30367.1	1	1	FALSE	NA
ADGRG5	-0.358074	-0.187634	1	1	FALSE	NA
ADGRG6	-0.39492	-0.293444	0.0273438	0.0977895	FALSE	NA
ADGRL1	0.0544723	0.0591965	0.0839844	0.197113	FALSE	NA
ADGRL2	0.25467	0.267246	0.625	0.744329	FALSE	NA
ADGRL3	-0.986741	-0.952166	0.492188	0.644112	FALSE	NA
ADGRL4	0.588348	0.588306	0.769531	0.857428	FALSE	NA
ADGRV1	-0.711458	-0.711197	0.921875	0.963158	FALSE	NA
ADH1B	0.0942805	111871	0.00390625	0.0298618	FALSE	NA
ADH5	0.769831	0.770949	0.0839844	0.197113	FALSE	NA
ADH7	-0.845522	-0.977203	0.00195312	0.0211376	TRUE	2
ADHFE1	-1.27785	-1.27784	0.193359	0.35139	FALSE	NA
ADI1	0.678216	0.671681	0.105469	0.230091	FALSE	NA
ADIPOR1	0.88489	0.885033	1	1	FALSE	NA
ADIPOR2	0.659321	0.660057	0.492188	0.644112	FALSE	NA
ADIRF	0.73328	0.724747	0.556641	0.689335	FALSE	NA
ADK	0.520644	0.550722	0.845703	0.910619	FALSE	NA
ADM	0.732986	0.661662	0.00390625	0.0298618	TRUE	2
ADM2	-0.772118	-0.771472	0.0839844	0.197113	FALSE	NA
ADM5	-0.905336	-0.905033	0.0644531	0.175048	FALSE	NA
ADNP	0.78026	0.741179	0.00195312	0.0211376	TRUE	2
ADNP-AS1	-1.30749	-1.26696	0.160156	0.308445	FALSE	NA
ADNP2	0.173003	0.192855	0.0273438	0.0977895	FALSE	NA
ADO	0.0329796	0.024746	0.375	0.546817	FALSE	NA
ADORA1	-1.24268	-1.24265	0.232422	0.39085	FALSE	NA
ADORA2A	-0.902051	-0.902041	0.00390625	0.0298618	FALSE	NA
ADORA2B	-0.204013	-0.273121	0.0195312	0.0825837	FALSE	NA
ADORA3	-0.801626	-0.800009	0.0488281	0.145283	FALSE	NA
ADPGK	0.564591	0.555587	0.130859	0.268532	FALSE	NA
ADPRH	-0.421901	-0.334941	0.845703	0.910619	FALSE	NA
ADPRHL1	-0.698366	-0.801447	0.375	0.546817	FALSE	NA
ADPRHL2	0.0786076	0.0958717	0.193359	0.35139	FALSE	NA
ADPRM	-0.279733	-0.263322	0.492188	0.644112	FALSE	NA
ADRA1D	-1.02589	-1.02582	1	1	FALSE	NA
ADRA2A	0.220757	0.222111	0.769531	0.857428	FALSE	NA
ADRA2C	-1.0219	-0.889316	1	1	FALSE	NA
ADRB1	-0.656073	-0.65606	0.0273438	0.0977895	FALSE	NA
ADRB2	-0.0405606	-0.0192401	0.00195312	0.0211376	FALSE	NA
ADRM1	0.806667	0.77728	0.0644531	0.175048	FALSE	NA
ADSL	0.267633	0.267729	0.322266	0.493536	FALSE	NA
ADSS	0.333249	0.320693	0.695312	0.800014	FALSE	NA
ADSSL1	-0.452804	-0.420251	0.130859	0.268532	FALSE	NA
ADTRP	-0.642854	-0.733537	0.193359	0.35139	FALSE	NA
AEBP1	1.3888	1.35794	0.00585938	0.0393419	TRUE	1
AEBP2	0.286408	0.295839	0.769531	0.857428	FALSE	NA
AEN	0.303357	0.328524	0.0839844	0.197113	FALSE	NA
AES	1.17714	1.16845	0.0839844	0.197113	FALSE	NA
AF111167.2	-0.345413	-0.298445	0.492188	0.644112	FALSE	NA
AF117829.1	-0.722076	-0.697663	0.0839844	0.197113	FALSE	NA
AF127577.4	-1.44164	-1.44162	0.0371094	0.120219	FALSE	NA
AF131215.7	-0.892418	-0.892386	0.232422	0.39085	FALSE	NA
AFAP1	0.282945	0.282946	0.275391	0.440227	FALSE	NA
AFAP1L1	-0.323324	-0.289304	0.0208793	0.088165	FALSE	NA
AFAP1L2	0.436193	0.447673	0.556641	0.689335	FALSE	NA
AFDN	0.514776	0.512824	0.556641	0.689335	FALSE	NA
AFF1	0.430828	0.430828	0.00390625	0.0298618	FALSE	NA
AFF2	-1.29696	-1.28258	0.431641	0.592903	FALSE	NA
AFF3	-1.09795	9818.8	0.0839844	0.197113	FALSE	NA
AFF4	0.470336	0.488867	0.130859	0.268532	FALSE	NA
AFG1L	-0.922063	-0.880489	0.105469	0.230091	FALSE	NA
AFG3L2	0.489248	0.489628	0.921875	0.963158	FALSE	NA
AFMID	-0.112974	-0.112974	0.00390625	0.0298618	FALSE	NA
AFTPH	0.545337	0.546495	0.769531	0.857428	FALSE	NA
AGA	0.121888	0.121888	0.105469	0.230091	FALSE	NA
AGAP1	-0.114694	-0.108696	0.00976562	0.0509166	FALSE	NA
AGAP2	-0.679983	-0.78315	0.00390625	0.0298618	TRUE	1
AGAP2-AS1	-0.161033	-0.145837	0.625	0.744329	FALSE	NA
AGAP3	0.569216	0.555855	0.0371094	0.120219	FALSE	NA
AGAP4	-0.114605	-0.114151	0.0488281	0.145283	FALSE	NA
AGAP5	-0.161516	-0.161515	0.00195312	0.0211376	FALSE	NA
AGAP6	-0.176221	-0.17574	0.0644531	0.175048	FALSE	NA
AGAP9	-1.03519	-1.03515	0.0644531	0.175048	FALSE	NA
AGBL2	-1.12544	-1.01874	0.492188	0.644112	FALSE	NA
AGBL5	-0.355247	-0.320338	0.193359	0.35139	FALSE	NA
AGER	-0.417443	-0.415139	0.0644531	0.175048	FALSE	NA
AGFG1	0.451228	0.455693	1	1	FALSE	NA
AGFG2	0.166597	0.100019	0.0644531	0.175048	FALSE	NA
AGGF1	0.228676	0.228818	0.625	0.744329	FALSE	NA
AGK	-0.0593568	-0.0503243	0.695312	0.800014	FALSE	NA
AGL	0.500871	0.467685	0.0488281	0.145283	FALSE	NA
AGMAT	-0.608863	-0.608827	0.0488281	0.145283	FALSE	NA
AGO1	0.301863	0.301863	0.0136719	0.0638901	FALSE	NA
AGO2	0.378699	0.379366	0.921875	0.963158	FALSE	NA
AGO3	0.190792	0.182064	0.160156	0.308445	FALSE	NA
AGO4	0.0290183	0.038731	0.0136719	0.0638901	FALSE	NA
AGPAT1	0.3843	0.3843	0.00195312	0.0211376	FALSE	NA
AGPAT2	0.559857	0.557074	0.375	0.546817	FALSE	NA
AGPAT3	0.303506	0.303506	0.00976562	0.0509166	FALSE	NA
AGPAT4	0.0290887	0.0409995	0.00585938	0.0393419	FALSE	NA
AGPAT5	0.385581	0.39886	0.845703	0.910619	FALSE	NA
AGPS	0.43823	0.424063	0.193359	0.35139	FALSE	NA
AGR2	-0.383453	-0.481624	0.0644531	0.175048	FALSE	NA
AGRN	1.15654	6.04503e+08	0.556641	0.689335	FALSE	NA
AGT	-0.892404	-0.892315	0.00195312	0.0211376	FALSE	NA
AGTPBP1	0.0066552	0.0741658	0.492188	0.644112	FALSE	NA
AGTR1	-0.448307	0.569279	0.492188	0.644112	FALSE	NA
AGTRAP	0.690165	0.716969	0.921875	0.963158	FALSE	NA
AHCTF1	0.190473	0.190474	0.0839844	0.197113	FALSE	NA
AHCY	0.54887	0.549661	0.105469	0.230091	FALSE	NA
AHCYL1	0.293562	0.286497	0.275391	0.440227	FALSE	NA
AHCYL2	-0.00145756	-0.00145731	0.00195312	0.0211376	FALSE	NA
AHDC1	0.565108	0.574737	0.625	0.744329	FALSE	NA
AHI1	0.351635	0.360581	0.375	0.546817	FALSE	NA
AHNAK	1.43265	1.42682	0.00390625	0.0298618	TRUE	2
AHNAK2	1.12018	1.06272	0.0195312	0.0825837	FALSE	NA
AHR	1.07079	1.06568	0.232422	0.39085	FALSE	NA
AHRR	-0.399113	-0.364332	0.845703	0.910619	FALSE	NA
AHSA1	0.55895	0.530928	0.0136719	0.0638901	FALSE	NA
AIDA	0.748265	0.745586	0.00195312	0.0211376	TRUE	2
AIF1	0.639035	0.56924	0.0136719	0.0638901	FALSE	NA
AIF1L	0.0130884	-0.0651701	0.0273438	0.0977895	FALSE	NA
AIFM1	0.0379769	0.037978	0.00195312	0.0211376	FALSE	NA
AIFM2	-0.413061	-0.409051	1	1	FALSE	NA
AIFM3	-1.85647	-1.85647	0.625	0.744329	FALSE	NA
AIG1	0.481782	0.482455	0.492188	0.644112	FALSE	NA
AIM2	-0.529221	-0.516376	0.0644531	0.175048	FALSE	NA
AIMP1	0.335993	0.332115	0.275391	0.440227	FALSE	NA
AIMP2	0.159463	0.159463	0.0273438	0.0977895	FALSE	NA
AIP	0.48645	0.486127	0.921875	0.963158	FALSE	NA
AJ009632.2	-0.568461	-0.568363	0.130859	0.268532	FALSE	NA
AJAP1	-0.272098	0.339287	0.769531	0.857428	FALSE	NA
AJM1	-0.452615	-0.412583	1	1	FALSE	NA
AJUBA	0.438973	0.506686	0.695312	0.800014	FALSE	NA
AK1	0.279267	0.262908	0.0488281	0.145283	FALSE	NA
AK2	0.825546	0.830346	0.431641	0.592903	FALSE	NA
AK3	0.560574	0.560574	0.00195312	0.0211376	FALSE	NA
AK4	0.247381	0.25398	0.769531	0.857428	FALSE	NA
AK5	-1.24904	-1.24901	0.492188	0.644112	FALSE	NA
AK6	0.094116	0.0870423	0.556641	0.689335	FALSE	NA
AK7	-1.66731	139745	0.00390625	0.0298618	FALSE	NA
AK9	-0.168355	-0.166657	0.695312	0.800014	FALSE	NA
AKAP1	0.244724	0.256006	0.0488281	0.145283	FALSE	NA
AKAP10	0.364112	0.371969	0.625	0.744329	FALSE	NA
AKAP11	0.317334	0.319239	0.0195312	0.0825837	FALSE	NA
AKAP12	-0.092533	-0.0866927	0.625	0.744329	FALSE	NA
AKAP13	0.694508	0.691479	0.375	0.546817	FALSE	NA
AKAP17A	0.405465	0.408316	0.193359	0.35139	FALSE	NA
AKAP5	-0.792438	3617.46	0.0839844	0.197113	FALSE	NA
AKAP6	-0.569936	-0.569935	0.00195312	0.0211376	FALSE	NA
AKAP7	-1.00607	-1.04506	0.431641	0.592903	FALSE	NA
AKAP8	0.324934	0.3259	0.431641	0.592903	FALSE	NA
AKAP8L	0.438733	0.42724	0.160156	0.308445	FALSE	NA
AKAP9	0.953119	0.959739	0.769531	0.857428	FALSE	NA
AKIP1	0.30173	0.308987	0.232422	0.39085	FALSE	NA
AKIRIN1	0.481055	0.483573	0.375	0.546817	FALSE	NA
AKIRIN2	0.158652	0.181941	1	1	FALSE	NA
AKNA	0.787353	0.761818	0.105469	0.230091	FALSE	NA
AKNAD1	-1.44709	-1.44706	0.0195312	0.0825837	FALSE	NA
AKR1A1	0.651838	0.650131	0.625	0.744329	FALSE	NA
AKR1B1	0.733337	0.696048	0.0195312	0.0825837	FALSE	NA
AKR1B10	0.773041	1110831045	0.0839844	0.197113	FALSE	NA
AKR1B15	-0.501554	-0.364574	0.556641	0.689335	FALSE	NA
AKR1C1	1.01474	8.15695e+06	0.0273438	0.0977895	FALSE	NA
AKR1C2	0.417997	480044	0.232422	0.39085	FALSE	NA
AKR1C3	-0.345856	-0.288844	0.431641	0.592903	FALSE	NA
AKR1E2	-1.03822	-0.725055	0.625	0.744329	FALSE	NA
AKR7A2	0.372984	0.37725	0.921875	0.963158	FALSE	NA
AKT1	0.658922	0.657664	0.130859	0.268532	FALSE	NA
AKT1S1	0.590492	0.589813	0.492188	0.644112	FALSE	NA
AKT2	0.51306	0.497572	0.0371094	0.120219	FALSE	NA
AKT3	0.063651	0.0598866	0.769531	0.857428	FALSE	NA
AKTIP	0.161355	0.167349	0.769531	0.857428	FALSE	NA
AL008729.2	-1.17167	-0.712962	1	1	FALSE	NA
AL009178.2	-1.24333	3999.71	0.0839844	0.197113	FALSE	NA
AL021328.1	-1.44194	-1.37835	0.431641	0.592903	FALSE	NA
AL021368.2	-0.925541	-0.738355	0.232422	0.39085	FALSE	NA
AL021392.1	0.0107663	0.420487	0.769531	0.857428	FALSE	NA
AL021707.1	-1.65176	-1.65173	0.0488281	0.145283	FALSE	NA
AL021707.2	-1.03822	40542.2	0.625	0.744329	FALSE	NA
AL021707.6	0.142929	14026.8	0.431641	0.592903	FALSE	NA
AL022322.1	-1.22565	-1.22563	0.695312	0.800014	FALSE	NA
AL022322.2	-0.979695	556738	0.00585938	0.0393419	FALSE	NA
AL022323.3	-1.27821	-1.27071	0.193359	0.35139	FALSE	NA
AL022328.4	-0.709925	-0.640321	1	1	FALSE	NA
AL022476.1	-0.777674	-0.802161	0.0839844	0.197113	FALSE	NA
AL023284.4	-0.931245	-0.901164	0.160156	0.308445	FALSE	NA
AL023803.2	-1.02356	11245.4	1	1	FALSE	NA
AL024507.2	-1.1251	-1.09882	1	1	FALSE	NA
AL024508.2	-0.621802	-0.621389	0.105469	0.230091	FALSE	NA
AL031058.1	-0.940303	1.07785e+06	0.00195312	0.0211376	FALSE	NA
AL031123.2	-0.832055	-0.832501	0.160156	0.308445	FALSE	NA
AL031316.1	-0.83382	-0.833691	0.0195312	0.0825837	FALSE	NA
AL031595.2	-1.44764	-1.44762	0.160156	0.308445	FALSE	NA
AL031656.1	-1.34837	-1.34837	1	1	FALSE	NA
AL031666.1	-1.07059	-1.07057	0.0273438	0.0977895	FALSE	NA
AL031708.1	-0.396308	-0.396318	0.625	0.744329	FALSE	NA
AL031775.1	-0.633965	-0.605446	0.00976562	0.0509166	FALSE	NA
AL031777.3	-0.609047	2060.47	0.431641	0.592903	FALSE	NA
AL033384.1	-0.213168	-0.19143	0.0136719	0.0638901	FALSE	NA
AL033527.5	-0.770351	-0.770248	0.105469	0.230091	FALSE	NA
AL034376.2	-0.749553	-0.749379	0.275391	0.440227	FALSE	NA
AL034397.3	-0.460739	-0.460407	0.00195312	0.0211376	FALSE	NA
AL034417.4	-0.148025	274648	0.0839844	0.197113	FALSE	NA
AL034549.1	-0.674883	-0.674882	0.0371094	0.120219	FALSE	NA
AL035071.1	-0.0254716	-0.0105919	0.492188	0.644112	FALSE	NA
AL035258.1	-0.982257	-1.06178	0.0839844	0.197113	FALSE	NA
AL035413.1	-1.09808	-1.09801	0.193359	0.35139	FALSE	NA
AL035461.2	-0.697007	-0.674897	1	1	FALSE	NA
AL035587.1	-0.852977	-0.852969	0.0488281	0.145283	FALSE	NA
AL035661.1	-1.22474	-1.22474	0.845703	0.910619	FALSE	NA
AL049775.1	-1.65184	-1.65183	0.492188	0.644112	FALSE	NA
AL049840.1	-1.03909	-1.03902	0.0195312	0.0825837	FALSE	NA
AL050341.2	-0.666842	-0.658986	0.00195312	0.0211376	FALSE	NA
AL050343.1	-1.44724	-1.44719	0.0273438	0.0977895	FALSE	NA
AL078587.1	-0.036574	-0.0986583	0.0273438	0.0977895	FALSE	NA
AL078590.2	-1.60065	-1.60067	0.492188	0.644112	FALSE	NA
AL078639.1	-0.302164	-0.30214	0.556641	0.689335	FALSE	NA
AL080276.2	0.521691	0.768143	0.845703	0.910619	FALSE	NA
AL080317.1	-0.556633	-0.55663	0.00195312	0.0211376	FALSE	NA
AL080317.2	-1.65168	-1.65168	0.921875	0.963158	FALSE	NA
AL080317.3	-1.03338	-1.03336	0.0488281	0.145283	FALSE	NA
AL096701.3	-1.30651	-1.30649	0.00195312	0.0211376	FALSE	NA
AL096865.1	-1.16049	-1.16253	0.00390625	0.0298618	TRUE	4
AL109811.2	-1.03417	-1.03414	0.0273438	0.0977895	FALSE	NA
AL109976.1	-1.39891	-1.40091	0.921875	0.963158	FALSE	NA
AL117332.1	-1.03514	-0.903362	0.845703	0.910619	FALSE	NA
AL117335.1	-1.03482	-1.03479	0.193359	0.35139	FALSE	NA
AL117339.5	-1.42573	-1.42516	0.492188	0.644112	FALSE	NA
AL117379.1	-1.06919	-1.06918	0.275391	0.440227	FALSE	NA
AL118506.1	-0.188494	-0.196597	0.625	0.744329	FALSE	NA
AL118508.1	-0.949345	-0.949338	0.695312	0.800014	FALSE	NA
AL118516.1	-0.553773	-0.553769	0.130859	0.268532	FALSE	NA
AL118558.3	-0.891573	-0.89155	0.00195312	0.0211376	FALSE	NA
AL121603.2	-0.933885	-0.933869	0.375	0.546817	FALSE	NA
AL121655.1	-0.80965	-0.809681	0.492188	0.644112	FALSE	NA
AL121672.3	-1.14812	-1.14814	0.105469	0.230091	FALSE	NA
AL121832.2	-1.30349	-1.30349	0.193359	0.35139	FALSE	NA
AL121845.1	-1.44717	-1.55945	0.00976562	0.0509166	FALSE	NA
AL121845.3	-0.276245	-0.130394	0.431641	0.592903	FALSE	NA
AL121899.1	-1.30611	-1.3309	0.232422	0.39085	FALSE	NA
AL121944.1	-0.922489	-0.911132	0.492188	0.644112	FALSE	NA
AL132656.2	-1.24292	-1.24282	0.232422	0.39085	FALSE	NA
AL133245.1	-0.951611	-0.951575	0.375	0.546817	FALSE	NA
AL133342.1	-1.03572	-1.03568	0.130859	0.268532	FALSE	NA
AL133353.1	-1.44783	-1.44777	0.0839844	0.197113	FALSE	NA
AL133467.1	-0.531835	-0.531836	1	1	FALSE	NA
AL135818.2	-0.603605	-0.603546	0.375	0.546817	FALSE	NA
AL135905.1	-1.24312	-1.24309	0.492188	0.644112	FALSE	NA
AL135925.1	-0.771776	-0.771768	0.0195312	0.0825837	FALSE	NA
AL135999.1	-0.478264	-0.454981	0.00976562	0.0509166	FALSE	NA
AL136038.3	-1.30662	-1.30659	0.0136719	0.0638901	FALSE	NA
AL136295.2	-1.13548	-1.13548	0.130859	0.268532	FALSE	NA
AL136295.5	-0.711617	-0.711606	0.0839844	0.197113	FALSE	NA
AL136295.6	-0.858733	164149	0.00390625	0.0298618	FALSE	NA
AL137003.2	-0.817459	-0.772479	0.232422	0.39085	FALSE	NA
AL137186.2	-0.854245	-0.854242	0.00390625	0.0298618	FALSE	NA
AL137784.2	-0.82083	-0.820804	0.0273438	0.0977895	FALSE	NA
AL138694.1	-1.24266	-1.24263	0.160156	0.308445	FALSE	NA
AL138724.1	-0.653071	-0.648936	0.0839844	0.197113	FALSE	NA
AL138762.1	-0.59979	-0.599766	0.0195312	0.0825837	FALSE	NA
AL138899.1	-0.628933	-0.628854	0.0273438	0.0977895	FALSE	NA
AL138963.3	-1.24304	-1.24303	0.322266	0.493536	FALSE	NA
AL139089.1	-1.41284	-1.41284	0.130859	0.268532	FALSE	NA
AL139124.1	-1.66475	-1.66476	0.00976562	0.0509166	FALSE	NA
AL139220.2	-0.834422	-0.617994	0.492188	0.644112	FALSE	NA
AL139246.5	-0.255044	-0.250114	0.0195312	0.0825837	FALSE	NA
AL139289.2	-0.496705	647594	0.0839844	0.197113	FALSE	NA
AL139339.2	-1.44736	-1.44728	0.0371094	0.120219	FALSE	NA
AL139384.1	-0.866708	-0.852038	0.0644531	0.175048	FALSE	NA
AL139385.1	-0.611341	61179.8	0.375	0.546817	FALSE	NA
AL139393.2	-1.39855	-1.39855	0.431641	0.592903	FALSE	NA
AL139424.2	-0.193308	-0.193116	0.0371094	0.120219	FALSE	NA
AL157392.4	-1.16203	-1.162	0.00195312	0.0211376	FALSE	NA
AL157392.5	-0.225479	-0.225478	0.0488281	0.145283	FALSE	NA
AL157700.1	-0.940246	-0.940249	0.232422	0.39085	FALSE	NA
AL157786.1	-0.951147	-0.933969	0.492188	0.644112	FALSE	NA
AL157938.3	-1.0384	-1.03833	0.0839844	0.197113	FALSE	NA
AL158151.4	-1.44159	-1.44158	0.921875	0.963158	FALSE	NA
AL158152.1	-0.983459	-0.824293	0.492188	0.644112	FALSE	NA
AL158835.1	-0.620342	98.1864	0.232422	0.39085	FALSE	NA
AL159163.1	-0.670841	-0.670823	0.130859	0.268532	FALSE	NA
AL159169.2	-1.03864	-1.03857	0.0839844	0.197113	FALSE	NA
AL160006.1	-0.251557	-0.24292	0.625	0.744329	FALSE	NA
AL161431.1	-0.434941	-0.259728	1	1	FALSE	NA
AL161457.2	-1.85642	-1.85642	0.556641	0.689335	FALSE	NA
AL161669.3	-1.24275	-1.24269	0.0136719	0.0638901	FALSE	NA
AL161772.1	-0.796983	-0.78568	0.0371094	0.120219	FALSE	NA
AL162231.1	-0.632489	-0.610385	0.160156	0.308445	FALSE	NA
AL162231.2	-0.807058	-0.807051	0.492188	0.644112	FALSE	NA
AL162274.2	-1.03552	-1.05376	1	1	FALSE	NA
AL162377.1	-0.866856	-0.866825	0.0273438	0.0977895	FALSE	NA
AL162413.1	-0.922244	-0.509507	1	1	FALSE	NA
AL162431.2	-1.41323	-1.42005	0.0273438	0.0977895	FALSE	NA
AL163051.1	-1.17324	-1.17324	0.695312	0.800014	FALSE	NA
AL353622.1	0.112253	0.121229	0.556641	0.689335	FALSE	NA
AL354707.1	-0.560072	-0.536693	0.160156	0.308445	FALSE	NA
AL354836.1	-0.0354104	-0.0334914	0.921875	0.963158	FALSE	NA
AL354920.1	-0.751881	304547	1	1	FALSE	NA
AL355001.2	-0.223768	-0.219962	0.00195312	0.0211376	FALSE	NA
AL355075.4	-0.249647	-0.361951	0.00390625	0.0298618	TRUE	1
AL355312.2	-0.982699	-0.982693	0.105469	0.230091	FALSE	NA
AL355312.4	-0.392276	1997688660	0.00195312	0.0211376	FALSE	NA
AL355338.1	-0.874876	-0.834196	0.492188	0.644112	FALSE	NA
AL355388.2	-0.401898	-0.40181	0.193359	0.35139	FALSE	NA
AL355472.1	-0.499014	-0.415655	1	1	FALSE	NA
AL355488.1	-0.57033	-0.558306	0.431641	0.592903	FALSE	NA
AL355816.1	-1.39896	-1.39896	0.322266	0.493536	FALSE	NA
AL355816.2	-1.03908	401476	0.00976562	0.0509166	FALSE	NA
AL355916.1	-0.397972	-0.39789	0.130859	0.268532	FALSE	NA
AL356019.2	-1.42901	-1.42901	1	1	FALSE	NA
AL356234.2	-1.16198	-1.16193	0.105469	0.230091	FALSE	NA
AL356275.1	-1.10814	-1.10813	0.275391	0.440227	FALSE	NA
AL356488.2	-1.17047	-1.17044	0.00195312	0.0211376	FALSE	NA
AL356488.3	-1.02746	-1.02738	0.0195312	0.0825837	FALSE	NA
AL356599.1	-0.27441	-0.528503	0.00195312	0.0211376	TRUE	1
AL356747.1	-1.44234	-1.50231	0.00195312	0.0211376	TRUE	1
AL357033.4	-0.756365	-0.768895	0.160156	0.308445	FALSE	NA
AL357060.1	-0.259015	-0.170728	0.0273438	0.0977895	FALSE	NA
AL357140.1	-1.03524	-1.0352	0.160156	0.308445	FALSE	NA
AL358334.2	-1.27753	-1.29164	0.0839844	0.197113	FALSE	NA
AL358472.2	-1.24428	-1.24424	0.193359	0.35139	FALSE	NA
AL358781.1	-1.44823	-1.44821	0.845703	0.910619	FALSE	NA
AL359091.4	-1.6521	-1.65205	0.0273438	0.0977895	FALSE	NA
AL359220.1	-0.271037	-0.249592	0.625	0.744329	FALSE	NA
AL359232.1	-1.08358	-1.08357	0.492188	0.644112	FALSE	NA
AL359504.2	-1.17103	-1.171	0.00390625	0.0298618	FALSE	NA
AL359513.1	-1.14394	-1.16202	0.375	0.546817	FALSE	NA
AL359643.2	-1.44812	-1.44812	0.160156	0.308445	FALSE	NA
AL359711.2	-1.65208	-1.65204	0.00195312	0.0211376	FALSE	NA
AL359715.1	-1.24834	-1.2483	0.322266	0.493536	FALSE	NA
AL359715.3	-0.236933	-0.236888	0.695312	0.800014	FALSE	NA
AL359881.1	-0.611694	-0.611567	0.0644531	0.175048	FALSE	NA
AL359915.2	-0.67641	-0.676396	0.00195312	0.0211376	FALSE	NA
AL359921.1	-1.57762	-1.57761	1	1	FALSE	NA
AL359921.2	-0.97301	-0.972998	0.160156	0.308445	FALSE	NA
AL360270.3	-1.24262	-1.24259	0.0839844	0.197113	FALSE	NA
AL365203.2	-0.588873	-0.602103	0.431641	0.592903	FALSE	NA
AL365226.2	-1.36358	-1.33836	0.322266	0.493536	FALSE	NA
AL365361.1	0.410058	0.374941	0.0839844	0.197113	FALSE	NA
AL390719.2	-0.515406	-0.534073	0.160156	0.308445	FALSE	NA
AL390728.6	0.185987	0.0810434	0.00390625	0.0298618	TRUE	2
AL390729.1	-0.264712	-0.264706	0.00585938	0.0393419	FALSE	NA
AL391069.2	-1.24314	-1.26961	0.105469	0.230091	FALSE	NA
AL391069.3	-1.22647	-1.22645	0.492188	0.644112	FALSE	NA
AL391095.1	-0.7046	-0.677267	0.232422	0.39085	FALSE	NA
AL391121.1	-1.17054	-1.09459	0.275391	0.440227	FALSE	NA
AL391244.3	-1.24296	-1.2429	0.105469	0.230091	FALSE	NA
AL391422.3	-0.745766	-0.745765	0.00390625	0.0298618	FALSE	NA
AL391684.1	-0.881426	-0.881424	0.0644531	0.175048	FALSE	NA
AL391807.1	-1.85651	-1.8565	0.0136719	0.0638901	FALSE	NA
AL391832.2	-1.02699	-1.02698	0.322266	0.493536	FALSE	NA
AL391834.2	-1.34892	-1.34891	0.105469	0.230091	FALSE	NA
AL391988.1	-0.400102	-0.400065	0.275391	0.440227	FALSE	NA
AL392046.2	-0.771243	-0.771239	0.00195312	0.0211376	FALSE	NA
AL392172.1	-0.464498	-0.440873	0.232422	0.39085	FALSE	NA
AL441883.1	-0.553768	-0.541214	0.845703	0.910619	FALSE	NA
AL441992.1	-0.378172	-0.429095	0.232422	0.39085	FALSE	NA
AL445423.1	-1.29725	83020.4	0.00390625	0.0298618	FALSE	NA
AL445472.1	-0.167245	-0.166069	0.556641	0.689335	FALSE	NA
AL445524.1	0.606759	1265227511	0.00195312	0.0211376	FALSE	NA
AL450306.1	-0.400855	-0.400773	0.0839844	0.197113	FALSE	NA
AL450384.2	-0.828846	-0.828844	0.232422	0.39085	FALSE	NA
AL451085.2	-0.676606	-0.662917	0.845703	0.910619	FALSE	NA
AL451165.2	-0.729763	-0.639736	0.625	0.744329	FALSE	NA
AL512274.1	-0.317118	-0.300502	0.921875	0.963158	FALSE	NA
AL512353.1	-1.44723	-1.44721	0.105469	0.230091	FALSE	NA
AL513548.1	-0.874288	-0.864889	0.193359	0.35139	FALSE	NA
AL583785.1	-0.652627	-0.652582	0.375	0.546817	FALSE	NA
AL590226.2	-0.834268	-0.834218	0.00195312	0.0211376	FALSE	NA
AL590560.1	-1.65172	-1.65169	0.769531	0.857428	FALSE	NA
AL590560.2	-0.196542	-0.204501	0.232422	0.39085	FALSE	NA
AL590617.2	-0.731007	-0.708723	0.625	0.744329	FALSE	NA
AL590999.1	-1.05648	305272	0.0273438	0.0977895	FALSE	NA
AL591845.1	-0.634454	-0.628551	0.492188	0.644112	FALSE	NA
AL591895.1	-0.191403	-0.163238	0.0273438	0.0977895	FALSE	NA
AL592148.3	-0.379904	-0.379823	0.00390625	0.0298618	FALSE	NA
AL592183.1	-1.66751	-1.66748	0.0839844	0.197113	FALSE	NA
AL596202.1	-1.05898	-1.16746	0.00195312	0.0211376	TRUE	3
AL596442.2	-0.60547	-0.605093	0.0488281	0.145283	FALSE	NA
AL603756.1	-0.943475	-0.943427	0.0371094	0.120219	FALSE	NA
AL606491.1	-0.80697	-0.806852	0.193359	0.35139	FALSE	NA
AL627422.2	-0.94098	-0.940938	0.845703	0.910619	FALSE	NA
AL627443.1	-0.920733	181159	0.0273438	0.0977895	FALSE	NA
AL645568.1	-0.89394	-0.876963	0.0839844	0.197113	FALSE	NA
AL645608.8	-0.942314	-0.923261	1	1	FALSE	NA
AL645728.1	-1.02678	-1.02676	0.232422	0.39085	FALSE	NA
AL645933.2	-0.964332	-0.964327	0.322266	0.493536	FALSE	NA
AL662844.4	-1.5769	-1.5769	0.105469	0.230091	FALSE	NA
AL669831.5	-0.875164	-0.875163	0.00195312	0.0211376	FALSE	NA
AL671710.1	-0.477923	-0.609921	0.00976562	0.0509166	FALSE	NA
AL683813.1	-0.466118	-0.466117	0.921875	0.963158	FALSE	NA
AL691432.2	-0.541692	-0.541689	0.492188	0.644112	FALSE	NA
AL731563.3	-1.85642	-1.85642	0.492188	0.644112	FALSE	NA
AL731569.1	-1.40096	-1.524	0.0839844	0.197113	FALSE	NA
AL732292.2	-1.069	-1.06899	0.00976562	0.0509166	FALSE	NA
ALAD	0.115188	0.115188	0.00195312	0.0211376	FALSE	NA
ALAS1	0.300839	0.301188	0.275391	0.440227	FALSE	NA
ALCAM	0.0616593	0.0480974	0.431641	0.592903	FALSE	NA
ALDH16A1	0.490689	0.483567	0.0371094	0.120219	FALSE	NA
ALDH18A1	0.631657	0.653501	0.695312	0.800014	FALSE	NA
ALDH1A1	-0.0405835	-0.0534648	0.625	0.744329	FALSE	NA
ALDH1A2	-1.24215	-1.24207	0.193359	0.35139	FALSE	NA
ALDH1A3	-0.270665	-0.51455	0.0136719	0.0638901	FALSE	NA
ALDH1B1	-0.498514	-0.521653	1	1	FALSE	NA
ALDH1L1	-0.48277	-0.482736	0.0195312	0.0825837	FALSE	NA
ALDH1L2	0.0145564	0.0364518	0.00195312	0.0211376	FALSE	NA
ALDH2	0.943254	0.894814	0.00390625	0.0298618	TRUE	3
ALDH3A1	0.286001	1626607044	0.00195312	0.0211376	FALSE	NA
ALDH3A2	0.524613	0.515063	0.492188	0.644112	FALSE	NA
ALDH3B1	0.252332	0.252352	0.431641	0.592903	FALSE	NA
ALDH3B2	0.750679	4777109391	0.00195312	0.0211376	FALSE	NA
ALDH4A1	0.328914	0.331979	0.625	0.744329	FALSE	NA
ALDH5A1	-0.379255	-0.384113	0.695312	0.800014	FALSE	NA
ALDH6A1	-0.49866	-0.498661	0.695312	0.800014	FALSE	NA
ALDH7A1	0.319818	0.325794	0.845703	0.910619	FALSE	NA
ALDH9A1	0.27664	0.294754	1	1	FALSE	NA
ALDOA	-0.197242	3.91637e+06	0.0273438	0.0977895	FALSE	NA
ALDOC	-0.333032	-0.302941	0.0195312	0.0825837	FALSE	NA
ALG1	0.509091	0.530969	0.193359	0.35139	FALSE	NA
ALG10	-0.325434	-0.325432	0.00195312	0.0211376	FALSE	NA
ALG10B	-0.168605	-0.167733	0.0371094	0.120219	FALSE	NA
ALG11	-0.982371	-0.982367	0.0488281	0.145283	FALSE	NA
ALG12	0.460173	0.454969	0.625	0.744329	FALSE	NA
ALG13	0.366603	0.369039	0.492188	0.644112	FALSE	NA
ALG14	-0.100124	-0.100123	0.00195312	0.0211376	FALSE	NA
ALG1L	-0.148732	-0.136581	0.160156	0.308445	FALSE	NA
ALG2	0.468376	0.468316	0.769531	0.857428	FALSE	NA
ALG3	0.695852	0.669461	0.0839844	0.197113	FALSE	NA
ALG5	0.4363	0.44282	0.375	0.546817	FALSE	NA
ALG6	0.226874	0.236215	0.0371094	0.120219	FALSE	NA
ALG8	0.36708	0.371583	0.0273438	0.0977895	FALSE	NA
ALG9	-0.122148	-0.146016	0.431641	0.592903	FALSE	NA
ALKAL2	-1.03518	-1.03514	0.0371094	0.120219	FALSE	NA
ALKBH1	-0.435736	-0.435735	0.0371094	0.120219	FALSE	NA
ALKBH2	-0.273479	-0.287415	0.130859	0.268532	FALSE	NA
ALKBH3	-0.182321	-0.170396	0.00390625	0.0298618	FALSE	NA
ALKBH4	0.133048	0.133326	0.00390625	0.0298618	FALSE	NA
ALKBH5	0.751814	0.751891	0.322266	0.493536	FALSE	NA
ALKBH6	-0.0497105	-0.0410887	0.769531	0.857428	FALSE	NA
ALKBH7	0.36884	0.369173	0.431641	0.592903	FALSE	NA
ALKBH8	-0.176778	-0.167317	1	1	FALSE	NA
ALMS1	-0.133747	-0.119156	0.431641	0.592903	FALSE	NA
ALOX12-AS1	-0.607171	-0.513006	0.00585938	0.0393419	FALSE	NA
ALOX12B	0.224963	1190716631	0.00195312	0.0211376	FALSE	NA
ALOX15	-1.03001	-1.13011	0.0644531	0.175048	FALSE	NA
ALOX15B	-0.142997	4.80543	0.275391	0.440227	FALSE	NA
ALOX5	-0.0455989	-0.0538647	0.556641	0.689335	FALSE	NA
ALOX5AP	0.509753	0.400513	0.0136719	0.0638901	FALSE	NA
ALOXE3	-0.171455	-0.0350678	0.845703	0.910619	FALSE	NA
ALPK1	-0.0260073	-0.0182793	0.769531	0.857428	FALSE	NA
ALPK2	-0.410697	-0.421235	0.845703	0.910619	FALSE	NA
ALPK3	-0.905673	-0.90567	0.105469	0.230091	FALSE	NA
ALPL	0.382454	0.383809	0.322266	0.493536	FALSE	NA
ALS2	-0.728416	5.74393e+08	1	1	FALSE	NA
ALS2CL	0.192159	0.204318	0.0644531	0.175048	FALSE	NA
ALS2CR12	-0.397896	-0.397821	0.0273438	0.0977895	FALSE	NA
ALYREF	0.560264	0.58121	0.695312	0.800014	FALSE	NA
AMACR	-0.519965	960263	0.232422	0.39085	FALSE	NA
AMBRA1	-0.167176	-0.167176	0.00195312	0.0211376	FALSE	NA
AMD1	0.664056	0.657619	0.556641	0.689335	FALSE	NA
AMDHD1	-1.02806	-0.717908	0.275391	0.440227	FALSE	NA
AMDHD2	0.46763	0.43613	0.0839844	0.197113	FALSE	NA
AMER1	-0.501473	-0.500883	0.431641	0.592903	FALSE	NA
AMFR	0.634404	0.631537	0.375	0.546817	FALSE	NA
AMIGO1	-0.620137	-0.620128	0.00976562	0.0509166	FALSE	NA
AMIGO2	0.17795	0.179109	0.695312	0.800014	FALSE	NA
AMMECR1	0.199876	0.206806	0.556641	0.689335	FALSE	NA
AMMECR1L	0.134334	0.134334	0.00195312	0.0211376	FALSE	NA
AMN	-0.352068	-0.351947	0.00195312	0.0211376	FALSE	NA
AMN1	-0.576044	-0.57604	0.556641	0.689335	FALSE	NA
AMOT	-0.640659	-0.522105	0.845703	0.910619	FALSE	NA
AMOTL1	0.754674	0.736318	0.0644531	0.175048	FALSE	NA
AMOTL2	0.432657	0.432657	0.00390625	0.0298618	FALSE	NA
AMPD1	-0.975615	-1.02541	0.431641	0.592903	FALSE	NA
AMPD2	0.121639	0.126339	0.105469	0.230091	FALSE	NA
AMPD3	-0.00272618	-0.0133353	0.556641	0.689335	FALSE	NA
AMPH	-0.905507	-0.905503	0.0136719	0.0638901	FALSE	NA
AMTN	-0.413276	1578128411	0.00195312	0.0211376	FALSE	NA
AMY2B	-0.721959	-0.694195	1	1	FALSE	NA
AMZ2	0.518669	0.521232	0.921875	0.963158	FALSE	NA
ANAPC1	0.240347	0.251322	0.556641	0.689335	FALSE	NA
ANAPC10	-0.339717	-0.373743	0.625	0.744329	FALSE	NA
ANAPC11	0.765926	0.76701	1	1	FALSE	NA
ANAPC13	0.533854	0.532259	0.160156	0.308445	FALSE	NA
ANAPC15	0.22053	0.198634	0.431641	0.592903	FALSE	NA
ANAPC16	0.737068	0.741694	0.0488281	0.145283	FALSE	NA
ANAPC2	-0.733498	759778	0.00390625	0.0298618	FALSE	NA
ANAPC4	0.203132	0.205754	0.695312	0.800014	FALSE	NA
ANAPC5	0.739177	0.739528	0.322266	0.493536	FALSE	NA
ANAPC7	0.371977	0.368235	0.160156	0.308445	FALSE	NA
ANG	-0.531946	-0.531946	0.0839844	0.197113	FALSE	NA
ANGEL1	0.107449	0.131934	0.492188	0.644112	FALSE	NA
ANGEL2	-0.0419511	-0.0119261	0.845703	0.910619	FALSE	NA
ANGPT1	-0.577613	-0.577612	0.0371094	0.120219	FALSE	NA
ANGPT2	0.0661704	0.111898	0.492188	0.644112	FALSE	NA
ANGPTL1	-0.304413	-0.191985	0.625	0.744329	FALSE	NA
ANGPTL2	0.5374	0.442432	0.00585938	0.0393419	TRUE	1
ANGPTL4	0.210897	0.210898	0.00585938	0.0393419	FALSE	NA
ANGPTL5	-0.49487	727903	0.00195312	0.0211376	FALSE	NA
ANK1	-0.251307	-0.210864	0.0839844	0.197113	FALSE	NA
ANK2	0.0553921	0.0439367	0.492188	0.644112	FALSE	NA
ANK3	0.299817	0.271079	0.275391	0.440227	FALSE	NA
ANKDD1A	-0.339671	-0.339669	0.0644531	0.175048	FALSE	NA
ANKDD1B	-0.833579	-0.83342	0.0136719	0.0638901	FALSE	NA
ANKEF1	-0.24516	-0.255554	0.431641	0.592903	FALSE	NA
ANKFY1	0.19961	0.200344	0.695312	0.800014	FALSE	NA
ANKH	0.416515	0.416516	0.275391	0.440227	FALSE	NA
ANKHD1	0.0313808	0.0313834	0.0488281	0.145283	FALSE	NA
ANKHD1-EIF4EBP3	-1.42909	-1.42909	0.160156	0.308445	FALSE	NA
ANKIB1	0.32385	0.315357	0.431641	0.592903	FALSE	NA
ANKK1	-0.765767	-0.765745	0.0136719	0.0638901	FALSE	NA
ANKLE1	-0.994834	-0.994823	0.0488281	0.145283	FALSE	NA
ANKLE2	0.748184	0.72955	0.0273438	0.0977895	FALSE	NA
ANKMY1	-0.174754	-0.215111	0.232422	0.39085	FALSE	NA
ANKMY2	-0.211801	-0.211801	0.00390625	0.0298618	FALSE	NA
ANKRA2	-0.0687594	-0.0479943	0.00195312	0.0211376	FALSE	NA
ANKRD10	0.749287	0.762271	0.431641	0.592903	FALSE	NA
ANKRD11	0.717506	0.720581	0.921875	0.963158	FALSE	NA
ANKRD12	1.12152	1.11882	0.695312	0.800014	FALSE	NA
ANKRD13A	0.574301	0.570332	0.232422	0.39085	FALSE	NA
ANKRD13B	-0.378686	-0.367996	0.193359	0.35139	FALSE	NA
ANKRD13C	0.0634341	0.0789385	0.0839844	0.197113	FALSE	NA
ANKRD13D	0.731658	0.733808	0.232422	0.39085	FALSE	NA
ANKRD16	-0.606291	-0.532919	0.0488281	0.145283	FALSE	NA
ANKRD17	0.654993	0.650783	0.556641	0.689335	FALSE	NA
ANKRD18B	-1.27774	-1.26997	0.431641	0.592903	FALSE	NA
ANKRD22	0.0221968	0.0243294	0.769531	0.857428	FALSE	NA
ANKRD23	-0.261496	-0.415258	0.0644531	0.175048	FALSE	NA
ANKRD26	0.220615	0.226837	0.556641	0.689335	FALSE	NA
ANKRD27	0.0386947	0.0386955	0.00195312	0.0211376	FALSE	NA
ANKRD28	0.317753	0.320099	0.921875	0.963158	FALSE	NA
ANKRD29	0.0784892	0.0878999	0.0839844	0.197113	FALSE	NA
ANKRD31	-0.763706	457797	0.556641	0.689335	FALSE	NA
ANKRD33B	-0.423909	-0.423905	0.00390625	0.0298618	FALSE	NA
ANKRD34A	-1.44757	-1.44751	0.0488281	0.145283	FALSE	NA
ANKRD35	-0.139907	-0.111603	0.00976562	0.0509166	FALSE	NA
ANKRD36	0.234898	0.240471	0.556641	0.689335	FALSE	NA
ANKRD36B	-0.378505	-0.365147	0.160156	0.308445	FALSE	NA
ANKRD36C	0.44329	0.447437	0.130859	0.268532	FALSE	NA
ANKRD37	-0.402621	-0.360099	0.160156	0.308445	FALSE	NA
ANKRD39	-0.238395	-0.22317	0.00585938	0.0393419	FALSE	NA
ANKRD40	0.35184	0.351841	0.0273438	0.0977895	FALSE	NA
ANKRD42	-0.308778	-0.295598	0.00390625	0.0298618	FALSE	NA
ANKRD44	0.0579551	-0.0151632	0.0488281	0.145283	FALSE	NA
ANKRD46	-0.246703	-0.250242	0.0839844	0.197113	FALSE	NA
ANKRD49	-0.0431916	-0.0462177	1	1	FALSE	NA
ANKRD50	0.220763	0.224149	0.556641	0.689335	FALSE	NA
ANKRD52	0.285092	0.296854	0.232422	0.39085	FALSE	NA
ANKRD53	-1.29779	-1.31102	0.845703	0.910619	FALSE	NA
ANKRD54	-0.265053	-0.265053	0.00390625	0.0298618	FALSE	NA
ANKRD6	-0.742456	-0.692219	0.322266	0.493536	FALSE	NA
ANKRD65	-0.146514	-0.119601	0.00585938	0.0393419	FALSE	NA
ANKRD9	0.0839601	0.102177	0.0371094	0.120219	FALSE	NA
ANKS1A	0.0624478	0.0686885	0.130859	0.268532	FALSE	NA
ANKS1B	-0.651518	-0.656494	0.492188	0.644112	FALSE	NA
ANKS3	0.0314278	0.0335122	1	1	FALSE	NA
ANKS6	-0.429744	-0.429742	0.00195312	0.0211376	FALSE	NA
ANKUB1	-1.44098	1910.97	0.0839844	0.197113	FALSE	NA
ANKZF1	0.216032	0.219335	0.232422	0.39085	FALSE	NA
ANLN	-0.130387	-0.0959346	0.556641	0.689335	FALSE	NA
ANO1	0.340782	0.330567	0.695312	0.800014	FALSE	NA
ANO10	-0.293774	-0.293774	0.00390625	0.0298618	FALSE	NA
ANO5	-1.10599	-1.10598	0.00976562	0.0509166	FALSE	NA
ANO6	0.480699	0.482169	0.0273438	0.0977895	FALSE	NA
ANO8	-0.595146	-0.595145	0.00585938	0.0393419	FALSE	NA
ANO9	0.409307	0.422435	0.105469	0.230091	FALSE	NA
ANOS1	-0.188823	-0.164756	0.160156	0.308445	FALSE	NA
ANP32A	0.712731	0.713439	0.0273438	0.0977895	FALSE	NA
ANP32B	1.0643	1.06435	0.0839844	0.197113	FALSE	NA
ANP32E	0.492803	0.475992	0.193359	0.35139	FALSE	NA
ANPEP	0.819567	0.808977	0.322266	0.493536	FALSE	NA
ANTXR1	0.717854	0.726043	0.232422	0.39085	FALSE	NA
ANTXR2	0.109383	0.110635	0.00390625	0.0298618	FALSE	NA
ANXA1	1.50214	1.50044	0.130859	0.268532	FALSE	NA
ANXA11	0.885801	0.879691	0.492188	0.644112	FALSE	NA
ANXA2	1.53122	1.53154	0.0136719	0.0638901	FALSE	NA
ANXA2R	-0.519653	-0.507455	0.492188	0.644112	FALSE	NA
ANXA3	0.176878	1.87898e+06	0.232422	0.39085	FALSE	NA
ANXA4	0.732871	0.753312	0.921875	0.963158	FALSE	NA
ANXA5	1.22386	1.23123	1	1	FALSE	NA
ANXA6	1.0132	0.988236	0.275391	0.440227	FALSE	NA
ANXA7	1.0161	1.00288	0.0839844	0.197113	FALSE	NA
ANXA8	0.0580922	0.0758107	0.492188	0.644112	FALSE	NA
ANXA8L1	-0.519302	-0.511239	0.0839844	0.197113	FALSE	NA
ANXA9	-0.78265	-0.730359	0.160156	0.308445	FALSE	NA
AOAH	0.154148	0.168601	0.375	0.546817	FALSE	NA
AOC1	-0.364314	-0.437468	0.193359	0.35139	FALSE	NA
AOC3	0.116569	0.109914	0.625	0.744329	FALSE	NA
AOX1	0.184142	0.184142	0.00585938	0.0393419	FALSE	NA
AP000254.1	-0.804071	-0.973383	0.00195312	0.0211376	TRUE	1
AP000350.7	-0.856757	-0.771455	0.275391	0.440227	FALSE	NA
AP000547.3	-1.32709	-1.36909	0.00390625	0.0298618	TRUE	4
AP000688.2	-0.628819	-0.628708	0.00976562	0.0509166	FALSE	NA
AP000692.2	-1.03719	-1.03716	0.00976562	0.0509166	FALSE	NA
AP000766.1	-0.879691	-0.859444	0.193359	0.35139	FALSE	NA
AP000911.1	-1.4423	-1.44794	0.00976562	0.0509166	FALSE	NA
AP001029.2	-1.01187	-1.0118	0.492188	0.644112	FALSE	NA
AP001059.2	-1.03688	-1.08201	0.160156	0.308445	FALSE	NA
AP001062.1	-0.828788	-0.757965	0.232422	0.39085	FALSE	NA
AP001107.9	-1.19217	-1.19216	0.275391	0.440227	FALSE	NA
AP001157.1	-0.290355	-0.314095	0.160156	0.308445	FALSE	NA
AP001160.1	-1.24268	-1.24263	0.130859	0.268532	FALSE	NA
AP001160.3	-1.22711	-1.2271	0.322266	0.493536	FALSE	NA
AP001207.3	-0.98954	-0.929867	1	1	FALSE	NA
AP001267.2	-0.965069	-0.965005	0.769531	0.857428	FALSE	NA
AP001330.5	-0.642648	-0.584683	0.375	0.546817	FALSE	NA
AP001453.2	0.110567	0.0993697	0.556641	0.689335	FALSE	NA
AP001462.1	-1.42612	-1.42612	0.492188	0.644112	FALSE	NA
AP001505.1	-0.294998	-0.282607	1	1	FALSE	NA
AP001528.1	-1.24237	-1.24234	1	1	FALSE	NA
AP001816.1	-0.548566	-0.525044	1	1	FALSE	NA
AP002026.1	-1.24192	-1.25696	1	1	FALSE	NA
AP002360.1	-0.5291	-0.666323	0.0195312	0.0825837	FALSE	NA
AP002360.3	-1.4471	-1.44705	0.193359	0.35139	FALSE	NA
AP002387.2	-1.02716	-0.991914	0.492188	0.644112	FALSE	NA
AP002495.2	-0.322383	-0.311991	0.845703	0.910619	FALSE	NA
AP002748.3	-1.00059	-1.00059	0.00390625	0.0298618	FALSE	NA
AP002807.1	-0.117283	-0.0450826	0.232422	0.39085	FALSE	NA
AP002884.1	-0.724357	83498.3	0.695312	0.800014	FALSE	NA
AP003025.2	-1.24269	-1.2426	0.0195312	0.0825837	FALSE	NA
AP003086.1	0.398345	0.40765	0.769531	0.857428	FALSE	NA
AP003108.2	-1.85641	-1.85641	0.193359	0.35139	FALSE	NA
AP003122.2	-0.807079	-0.807005	0.0488281	0.145283	FALSE	NA
AP003352.1	-1.0955	-1.07602	0.0371094	0.120219	FALSE	NA
AP003392.3	-1.24295	-1.24289	0.0371094	0.120219	FALSE	NA
AP003469.4	-0.501831	-0.504366	0.0839844	0.197113	FALSE	NA
AP003486.1	-0.603227	-0.59904	1	1	FALSE	NA
AP003716.1	-0.269188	-0.269151	0.0371094	0.120219	FALSE	NA
AP003774.4	-0.75096	-0.750927	0.0371094	0.120219	FALSE	NA
AP004609.3	-0.342974	-0.342972	0.00195312	0.0211376	FALSE	NA
AP005233.2	-0.398931	-0.308156	0.275391	0.440227	FALSE	NA
AP005482.1	-1.3062	-1.30616	0.275391	0.440227	FALSE	NA
AP006284.1	-1.03903	-1.03895	0.492188	0.644112	FALSE	NA
AP006621.3	-0.457258	-0.855641	0.00390625	0.0298618	TRUE	1
AP1AR	0.0410294	0.0477843	0.769531	0.857428	FALSE	NA
AP1B1	0.792064	0.791491	0.492188	0.644112	FALSE	NA
AP1G1	0.401617	0.402663	0.275391	0.440227	FALSE	NA
AP1G2	0.407708	0.410859	0.769531	0.857428	FALSE	NA
AP1M1	0.411785	0.394529	0.130859	0.268532	FALSE	NA
AP1M2	0.236816	0.210466	0.322266	0.493536	FALSE	NA
AP1S1	0.430537	0.394924	0.160156	0.308445	FALSE	NA
AP1S2	0.42966	0.435882	0.0839844	0.197113	FALSE	NA
AP1S3	-0.505138	754872	0.431641	0.592903	FALSE	NA
AP2A1	0.28285	0.28285	0.00976562	0.0509166	FALSE	NA
AP2A2	0.570368	0.570368	0.00585938	0.0393419	FALSE	NA
AP2B1	0.583981	0.534521	0.0644531	0.175048	FALSE	NA
AP2M1	1.0716	1.02318	0.00195312	0.0211376	TRUE	2
AP2S1	1.18891	1.13946	0.00585938	0.0393419	TRUE	2
AP3B1	0.334136	0.334558	0.921875	0.963158	FALSE	NA
AP3B2	-1.52238	-1.52238	1	1	FALSE	NA
AP3D1	0.953612	0.953436	0.431641	0.592903	FALSE	NA
AP3M1	0.219736	0.220186	1	1	FALSE	NA
AP3M2	-0.234236	-0.233582	0.00390625	0.0298618	FALSE	NA
AP3S1	0.652698	0.654452	0.695312	0.800014	FALSE	NA
AP3S2	0.180116	0.18363	0.556641	0.689335	FALSE	NA
AP4B1	-0.00414049	-0.00414031	0.0195312	0.0825837	FALSE	NA
AP4E1	-0.149078	-0.115775	0.00195312	0.0211376	FALSE	NA
AP4M1	-0.206609	-0.267253	0.00585938	0.0393419	TRUE	2
AP4S1	-0.0836192	-0.0718498	0.0136719	0.0638901	FALSE	NA
AP5B1	0.0371392	0.0230912	0.0839844	0.197113	FALSE	NA
AP5M1	0.293872	0.293872	0.00195312	0.0211376	FALSE	NA
AP5S1	0.0942551	0.101982	0.0273438	0.0977895	FALSE	NA
AP5Z1	0.600654	0.578996	0.0195312	0.0825837	FALSE	NA
APAF1	0.173916	0.181262	0.275391	0.440227	FALSE	NA
APBA1	-1.02224	-0.120151	0.275391	0.440227	FALSE	NA
APBA2	-0.200278	-0.204592	0.375	0.546817	FALSE	NA
APBA3	0.0614264	0.0873206	0.0371094	0.120219	FALSE	NA
APBB1	-0.113344	-0.102939	0.431641	0.592903	FALSE	NA
APBB1IP	-0.146661	-0.146326	0.769531	0.857428	FALSE	NA
APBB2	0.326633	0.326634	0.160156	0.308445	FALSE	NA
APBB3	-0.14672	-0.137649	0.160156	0.308445	FALSE	NA
APC	0.19432	0.195635	1	1	FALSE	NA
APCDD1	1.08714	1.03424	0.00976562	0.0509166	FALSE	NA
APCDD1L	-0.903018	-0.903013	0.845703	0.910619	FALSE	NA
APEH	0.657093	0.60144	0.00976562	0.0509166	FALSE	NA
APELA	-0.225543	-0.335837	0.0644531	0.175048	FALSE	NA
APEX1	0.513269	0.508437	0.322266	0.493536	FALSE	NA
APEX2	0.147742	0.11987	0.0644531	0.175048	FALSE	NA
APH1A	1.02361	1.00827	0.0644531	0.175048	FALSE	NA
APH1B	-0.039874	-0.039874	0.275391	0.440227	FALSE	NA
API5	0.749571	0.745573	0.769531	0.857428	FALSE	NA
APIP	-0.518438	-0.518437	0.0644531	0.175048	FALSE	NA
APLF	-0.721173	-0.692023	0.556641	0.689335	FALSE	NA
APLN	-0.617872	-0.605526	0.00976562	0.0509166	FALSE	NA
APLNR	0.737324	0.742663	1	1	FALSE	NA
APLP1	-0.198694	-0.401704	0.0488281	0.145283	FALSE	NA
APLP2	1.19446	1.16521	0.00390625	0.0298618	TRUE	2
APMAP	0.69861	0.672938	0.0488281	0.145283	FALSE	NA
APOA1	-1.19714	-1.19543	0.275391	0.440227	FALSE	NA
APOBEC3A	-0.215452	-0.224342	0.625	0.744329	FALSE	NA
APOBEC3B	-1.02217	-0.380015	0.556641	0.689335	FALSE	NA
APOBEC3C	0.380745	0.370877	0.431641	0.592903	FALSE	NA
APOBEC3F	-0.57995	-0.560606	0.193359	0.35139	FALSE	NA
APOBEC3G	0.425176	0.422932	0.492188	0.644112	FALSE	NA
APOBEC3H	-0.247435	-0.17046	0.232422	0.39085	FALSE	NA
APOBR	-0.156719	-0.146925	0.556641	0.689335	FALSE	NA
APOC1	0.102228	0.102229	0.00195312	0.0211376	FALSE	NA
APOD	1.04432	1.47579e+06	0.00390625	0.0298618	FALSE	NA
APOE	1.11791	1.06715	0.00976562	0.0509166	FALSE	NA
APOL1	1.20482	1.14281	0.0839844	0.197113	FALSE	NA
APOL2	0.812191	0.745605	0.00390625	0.0298618	TRUE	2
APOL3	0.426855	0.426855	0.375	0.546817	FALSE	NA
APOL4	0.108958	0.110407	0.00390625	0.0298618	FALSE	NA
APOL6	1.03937	1.02879	0.0371094	0.120219	FALSE	NA
APOLD1	-0.0321472	-0.0441349	0.232422	0.39085	FALSE	NA
APOM	-1.65266	-1.62133	0.105469	0.230091	FALSE	NA
APOO	-0.394403	-0.394355	0.695312	0.800014	FALSE	NA
APOOL	-0.572338	-0.562512	1	1	FALSE	NA
APOPT1	0.124803	0.131633	0.00390625	0.0298618	FALSE	NA
APP	1.27373	1.26201	0.00390625	0.0298618	TRUE	2
APPBP2	0.432859	0.440045	0.0839844	0.197113	FALSE	NA
APPL1	0.432974	0.432974	0.00976562	0.0509166	FALSE	NA
APPL2	0.0352596	0.0431456	0.0371094	0.120219	FALSE	NA
APRT	0.852312	0.791707	0.105469	0.230091	FALSE	NA
APTR	-0.66405	-0.607655	0.160156	0.308445	FALSE	NA
APTX	0.384019	0.388498	0.275391	0.440227	FALSE	NA
AQP1	1.19799	1.17113	0.00585938	0.0393419	TRUE	1
AQP10	-1.06918	-1.06917	0.0136719	0.0638901	FALSE	NA
AQP3	1.37498	1.36898	0.322266	0.493536	FALSE	NA
AQP5			0.00195312	0.0211376	FALSE	NA
AQP7	-0.832949	141523	1	1	FALSE	NA
AQP9	-0.341327	-0.300549	0.160156	0.308445	FALSE	NA
AQR	0.282985	0.282991	0.0273438	0.0977895	FALSE	NA
AR	-0.556648	-0.545065	0.625	0.744329	FALSE	NA
ARAF	0.641543	0.64362	0.322266	0.493536	FALSE	NA
ARAP1	0.819269	0.820794	1	1	FALSE	NA
ARAP2	0.394952	0.382131	0.0371094	0.120219	FALSE	NA
ARAP3	-0.0156023	-0.015602	0.00390625	0.0298618	FALSE	NA
ARC	-0.824791	-0.747762	0.0839844	0.197113	FALSE	NA
ARCN1	0.678308	0.682017	0.431641	0.592903	FALSE	NA
AREG	0.618995	608106991	0.00195312	0.0211376	FALSE	NA
AREL1	0.60014	0.600328	0.0488281	0.145283	FALSE	NA
ARF1	1.09669	1.09015	0.375	0.546817	FALSE	NA
ARF3	0.903925	0.903727	0.492188	0.644112	FALSE	NA
ARF4	0.859785	0.854818	0.0273438	0.0977895	FALSE	NA
ARF4-AS1	-0.192739	-0.192673	0.0371094	0.120219	FALSE	NA
ARF5	0.0368251	1.2089e+06	0.232422	0.39085	FALSE	NA
ARF6	1.04141	1.00231	0.00976562	0.0509166	FALSE	NA
ARFGAP1	0.914494	0.91154	0.921875	0.963158	FALSE	NA
ARFGAP2	0.856407	0.839431	0.00585938	0.0393419	TRUE	2
ARFGAP3	0.61502	0.61695	0.492188	0.644112	FALSE	NA
ARFGEF1	0.489156	0.499116	0.322266	0.493536	FALSE	NA
ARFGEF2	0.339412	0.36783	0.921875	0.963158	FALSE	NA
ARFGEF3	-0.41316	-0.309979	0.375	0.546817	FALSE	NA
ARFIP1	0.0141408	0.0280594	0.0839844	0.197113	FALSE	NA
ARFIP2	0.202941	0.213208	0.193359	0.35139	FALSE	NA
ARFRP1	0.956365	0.954521	0.193359	0.35139	FALSE	NA
ARG1	0.0289239	593713711	0.00195312	0.0211376	FALSE	NA
ARG2	-1.65175	-1.65175	0.556641	0.689335	FALSE	NA
ARGLU1	1.00988	1.01187	0.556641	0.689335	FALSE	NA
ARHGAP1	0.731424	0.725078	0.0488281	0.145283	FALSE	NA
ARHGAP10	-0.0329879	-0.0176385	0.431641	0.592903	FALSE	NA
ARHGAP11A	0.238501	0.269472	0.431641	0.592903	FALSE	NA
ARHGAP12	0.151577	0.151331	0.492188	0.644112	FALSE	NA
ARHGAP15	-0.0397111	-0.0373649	0.845703	0.910619	FALSE	NA
ARHGAP17	0.569175	0.597158	0.232422	0.39085	FALSE	NA
ARHGAP18	0.361034	0.361034	0.769531	0.857428	FALSE	NA
ARHGAP19	-0.172932	-0.172813	0.0839844	0.197113	FALSE	NA
ARHGAP20	-0.707236	-0.696563	1	1	FALSE	NA
ARHGAP21	0.363309	0.370189	0.232422	0.39085	FALSE	NA
ARHGAP22	-0.267953	-0.238365	0.00390625	0.0298618	FALSE	NA
ARHGAP23	0.233386	0.195073	0.00390625	0.0298618	TRUE	1
ARHGAP24	-0.443615	-0.408332	0.193359	0.35139	FALSE	NA
ARHGAP25	0.168454	0.159855	0.492188	0.644112	FALSE	NA
ARHGAP26	0.172534	0.178962	0.375	0.546817	FALSE	NA
ARHGAP27	0.453265	0.453265	0.0273438	0.0977895	FALSE	NA
ARHGAP28	-0.316346	-0.373076	0.375	0.546817	FALSE	NA
ARHGAP29	0.346541	0.348315	0.0839844	0.197113	FALSE	NA
ARHGAP30	0.347792	0.278221	0.105469	0.230091	FALSE	NA
ARHGAP31	-0.305956	-0.305956	0.00585938	0.0393419	FALSE	NA
ARHGAP32	0.345693	0.348539	0.556641	0.689335	FALSE	NA
ARHGAP33	-0.209915	-0.130563	0.0136719	0.0638901	FALSE	NA
ARHGAP35	0.470422	0.468277	0.375	0.546817	FALSE	NA
ARHGAP39	-0.447621	-0.403013	1	1	FALSE	NA
ARHGAP4	0.67068	0.627269	0.0644531	0.175048	FALSE	NA
ARHGAP40	-1.0973	-1.0973	0.556641	0.689335	FALSE	NA
ARHGAP42	-0.184075	-0.137662	0.431641	0.592903	FALSE	NA
ARHGAP44	-0.338539	-0.338537	0.00585938	0.0393419	FALSE	NA
ARHGAP45	0.689157	0.580115	0.00585938	0.0393419	TRUE	1
ARHGAP5	0.568404	0.568908	0.769531	0.857428	FALSE	NA
ARHGAP5-AS1	-0.659511	5894.65	0.0488281	0.145283	FALSE	NA
ARHGAP6	-0.771134	-0.753044	0.845703	0.910619	FALSE	NA
ARHGAP8	-0.397905	-0.426477	0.492188	0.644112	FALSE	NA
ARHGAP9	0.219872	0.149903	0.0644531	0.175048	FALSE	NA
ARHGDIA	1.40994	1.38467	0.00195312	0.0211376	TRUE	2
ARHGDIB	0.963596	0.909749	0.0273438	0.0977895	FALSE	NA
ARHGEF1	0.550483	0.541908	0.556641	0.689335	FALSE	NA
ARHGEF10	0.163961	0.163978	0.130859	0.268532	FALSE	NA
ARHGEF10L	0.367243	0.371139	0.105469	0.230091	FALSE	NA
ARHGEF11	0.128798	0.128798	0.0195312	0.0825837	FALSE	NA
ARHGEF12	0.971998	0.951355	0.00976562	0.0509166	FALSE	NA
ARHGEF15	-0.400133	-0.412563	0.322266	0.493536	FALSE	NA
ARHGEF16	-0.713501	-0.7135	0.0488281	0.145283	FALSE	NA
ARHGEF17	0.329715	0.256339	0.00976562	0.0509166	FALSE	NA
ARHGEF19	0.0444095	0.0485888	0.232422	0.39085	FALSE	NA
ARHGEF2	0.372655	0.365433	0.625	0.744329	FALSE	NA
ARHGEF25	-0.213343	-0.256298	0.130859	0.268532	FALSE	NA
ARHGEF26	-0.717508	-0.690251	0.431641	0.592903	FALSE	NA
ARHGEF28	-0.107628	-0.0906503	0.00390625	0.0298618	FALSE	NA
ARHGEF3	0.154117	0.139365	0.625	0.744329	FALSE	NA
ARHGEF33	-1.3987	-1.39869	0.625	0.744329	FALSE	NA
ARHGEF35	-0.0843969	-0.015516	0.232422	0.39085	FALSE	NA
ARHGEF37	0.234683	0.23841	0.00976562	0.0509166	FALSE	NA
ARHGEF39	-0.503859	-0.485826	0.0644531	0.175048	FALSE	NA
ARHGEF4	0.351175	0.387337	0.0273438	0.0977895	FALSE	NA
ARHGEF40	0.130058	0.13573	0.431641	0.592903	FALSE	NA
ARHGEF5	-0.0362711	-0.0605101	0.193359	0.35139	FALSE	NA
ARHGEF6	0.012397	-0.0131159	0.130859	0.268532	FALSE	NA
ARHGEF7	0.381925	0.38556	0.625	0.744329	FALSE	NA
ARHGEF9	-0.335331	-0.310946	0.769531	0.857428	FALSE	NA
ARID1A	0.718329	0.719913	0.160156	0.308445	FALSE	NA
ARID1B	0.735064	0.737814	0.769531	0.857428	FALSE	NA
ARID2	0.111739	0.120113	0.375	0.546817	FALSE	NA
ARID3A	-0.0326579	-0.0325742	0.00195312	0.0211376	FALSE	NA
ARID3B	-0.301687	-0.301681	0.00195312	0.0211376	FALSE	NA
ARID4A	0.387809	0.387809	0.0273438	0.0977895	FALSE	NA
ARID4B	0.581278	0.560096	0.0371094	0.120219	FALSE	NA
ARID5A	0.470821	0.447529	0.160156	0.308445	FALSE	NA
ARID5B	0.292924	0.294324	0.232422	0.39085	FALSE	NA
ARIH1	0.53899	0.546256	0.375	0.546817	FALSE	NA
ARIH2	0.384755	0.386587	0.431641	0.592903	FALSE	NA
ARIH2OS	-0.672335	-0.672331	0.130859	0.268532	FALSE	NA
ARL1	0.448932	0.451509	0.0371094	0.120219	FALSE	NA
ARL10	-0.260943	-0.257525	0.00768579	0.0509166	FALSE	NA
ARL11	-1.05875	-1.04503	1	1	FALSE	NA
ARL13B	-0.346446	-0.346446	0.160156	0.308445	FALSE	NA
ARL14	-0.180198	1742223061	0.0195312	0.0825837	FALSE	NA
ARL14EP	0.133569	0.157885	0.625	0.744329	FALSE	NA
ARL15	-0.217328	-0.209927	0.769531	0.857428	FALSE	NA
ARL16	0.470024	0.470416	1	1	FALSE	NA
ARL17A	-0.890026	-0.890021	0.00195312	0.0211376	FALSE	NA
ARL17B	-1.24313	-1.24305	0.160156	0.308445	FALSE	NA
ARL2	0.866243	0.855082	0.322266	0.493536	FALSE	NA
ARL2BP	0.631273	0.631273	0.0195312	0.0825837	FALSE	NA
ARL3	-0.188622	-0.183976	0.0273438	0.0977895	FALSE	NA
ARL4A	0.225688	0.220735	0.375	0.546817	FALSE	NA
ARL4C	0.977725	0.876897	0.00390625	0.0298618	TRUE	2
ARL4D	0.222253	0.186183	0.130859	0.268532	FALSE	NA
ARL5A	0.43662	0.438255	0.322266	0.493536	FALSE	NA
ARL5B	0.157266	0.139977	0.160156	0.308445	FALSE	NA
ARL6	-0.475643	-0.664834	0.00195312	0.0211376	TRUE	2
ARL6IP1	1.22812	1.22552	0.431641	0.592903	FALSE	NA
ARL6IP4	0.735361	0.734829	0.921875	0.963158	FALSE	NA
ARL6IP5	0.967423	0.95455	0.431641	0.592903	FALSE	NA
ARL6IP6	0.284962	0.286203	0.00195312	0.0211376	FALSE	NA
ARL8A	0.577874	0.577256	0.130859	0.268532	FALSE	NA
ARL8B	0.775952	0.775952	0.00976562	0.0509166	FALSE	NA
ARL9	-0.16524	-0.11115	0.921875	0.963158	FALSE	NA
ARMC1	0.456451	0.472313	0.0371094	0.120219	FALSE	NA
ARMC10	0.34615	0.34615	0.275391	0.440227	FALSE	NA
ARMC2	-1.12532	-1.17335	0.130859	0.268532	FALSE	NA
ARMC5	0.233038	0.235459	0.130859	0.268532	FALSE	NA
ARMC6	0.162259	0.177785	0.556641	0.689335	FALSE	NA
ARMC7	-0.00156751	-0.00156724	0.0136719	0.0638901	FALSE	NA
ARMC8	0.451673	0.456622	0.921875	0.963158	FALSE	NA
ARMC9	-0.627038	-0.62552	0.232422	0.39085	FALSE	NA
ARMCX1	-0.0776918	-0.0590975	0.00195312	0.0211376	FALSE	NA
ARMCX2	-0.121193	-0.0904161	0.0273438	0.0977895	FALSE	NA
ARMCX3	0.304267	0.297305	0.0488281	0.145283	FALSE	NA
ARMCX4	-0.666274	-0.666274	0.00976562	0.0509166	FALSE	NA
ARMCX5	0.0505516	0.050552	0.00390625	0.0298618	FALSE	NA
ARMCX6	0.186781	0.187421	0.0136719	0.0638901	FALSE	NA
ARMH1	-0.519178	-0.523869	0.695312	0.800014	FALSE	NA
ARMH3	0.173413	0.158477	0.130859	0.268532	FALSE	NA
ARMH4	-1.28318	-1.28318	0.431641	0.592903	FALSE	NA
ARMT1	0.490005	0.481965	0.322266	0.493536	FALSE	NA
ARNT	0.297138	0.297138	0.556641	0.689335	FALSE	NA
ARNT2	-0.618352	-0.455659	1	1	FALSE	NA
ARNTL	0.0611884	0.0485773	0.431641	0.592903	FALSE	NA
ARNTL2	0.448256	0.448298	0.556641	0.689335	FALSE	NA
ARPC1A	0.886257	0.813964	0.00195312	0.0211376	TRUE	2
ARPC1B	1.23606	1.18163	0.00195312	0.0211376	TRUE	2
ARPC2	1.30469	1.28004	0.0136719	0.0638901	FALSE	NA
ARPC3	0.997036	0.996868	0.921875	0.963158	FALSE	NA
ARPC4	1.24477	1.22614	0.0839844	0.197113	FALSE	NA
ARPC5	1.34723	1.34546	0.769531	0.857428	FALSE	NA
ARPC5L	0.839922	0.827131	0.0839844	0.197113	FALSE	NA
ARPIN	0.173369	0.178746	0.695312	0.800014	FALSE	NA
ARPP19	0.892897	0.889468	0.275391	0.440227	FALSE	NA
ARRB1	0.0197849	0.00852797	0.322266	0.493536	FALSE	NA
ARRB2	0.278486	0.233594	0.0488281	0.145283	FALSE	NA
ARRDC1	0.835681	0.801856	0.0644531	0.175048	FALSE	NA
ARRDC1-AS1	-0.138301	-0.0982749	0.00390625	0.0298618	FALSE	NA
ARRDC2	0.337225	0.339912	0.695312	0.800014	FALSE	NA
ARRDC3	0.682442	0.680681	0.431641	0.592903	FALSE	NA
ARRDC4	0.195928	0.188062	0.0839844	0.197113	FALSE	NA
ARRDC5	-0.398636	-0.398562	0.0136719	0.0638901	FALSE	NA
ARSA	0.695927	0.698256	0.769531	0.857428	FALSE	NA
ARSB	0.058675	0.0242155	0.193359	0.35139	FALSE	NA
ARSD	0.0552545	0.0552546	0.00195312	0.0211376	FALSE	NA
ARSE	-1.19495	5.81125e+08	0.00976562	0.0509166	FALSE	NA
ARSF	-0.505264	172131	0.00390625	0.0298618	FALSE	NA
ARSG	-0.44938	-0.363494	0.232422	0.39085	FALSE	NA
ARSI	-0.416413	-0.49932	0.0371094	0.120219	FALSE	NA
ARSJ	-0.43304	-0.457236	0.375	0.546817	FALSE	NA
ARSK	-0.35214	-0.352085	0.00195312	0.0211376	FALSE	NA
ART5	-1.2425	-1.24244	0.0371094	0.120219	FALSE	NA
ARTN	-0.210262	-0.20771	0.431641	0.592903	FALSE	NA
ARV1	-0.21581	-0.181286	0.275391	0.440227	FALSE	NA
ARVCF	-0.136984	-0.112751	0.160156	0.308445	FALSE	NA
ASAH1	0.767464	0.740529	0.0371094	0.120219	FALSE	NA
ASAH2	-1.02683	-1.0576	0.0839844	0.197113	FALSE	NA
ASAH2B	-0.696657	-0.653014	0.322266	0.493536	FALSE	NA
ASAP1	0.457315	0.45895	0.556641	0.689335	FALSE	NA
ASAP2	0.0916104	0.0865937	0.193359	0.35139	FALSE	NA
ASAP3	0.16213	0.170641	0.193359	0.35139	FALSE	NA
ASB1	-0.0194194	-0.000926677	0.00195312	0.0211376	FALSE	NA
ASB13	0.224432	0.226148	1	1	FALSE	NA
ASB15	-1.29781	-1.2978	0.492188	0.644112	FALSE	NA
ASB16-AS1	-0.497839	-0.418927	0.556641	0.689335	FALSE	NA
ASB2	-0.734187	-0.773809	0.0839844	0.197113	FALSE	NA
ASB3	-0.145079	-0.176493	0.0839844	0.197113	FALSE	NA
ASB6	0.0816761	0.124764	0.130859	0.268532	FALSE	NA
ASB7	-0.0768209	-0.0764972	0.130859	0.268532	FALSE	NA
ASB8	0.451736	0.467752	0.322266	0.493536	FALSE	NA
ASB9	-0.854708	-0.723781	1	1	FALSE	NA
ASCC1	-0.0969668	-0.0927837	0.232422	0.39085	FALSE	NA
ASCC2	0.442019	0.450616	0.625	0.744329	FALSE	NA
ASCC3	0.559754	0.559755	0.232422	0.39085	FALSE	NA
ASCL2	0.0441378	3.95583e-05	0.695312	0.800014	FALSE	NA
ASF1A	0.175256	0.842621	0.556641	0.689335	FALSE	NA
ASF1B	0.154938	0.0903313	0.160156	0.308445	FALSE	NA
ASGR1	-1.09758	-1.08055	0.0195312	0.0825837	FALSE	NA
ASGR2	-0.697494	-0.697493	0.275391	0.440227	FALSE	NA
ASH1L	0.616607	0.619962	0.232422	0.39085	FALSE	NA
ASH1L-AS1	-0.937872	-0.998416	0.0371094	0.120219	FALSE	NA
ASH2L	0.357009	0.364601	0.00585938	0.0393419	FALSE	NA
ASIC1	-0.787579	-0.74952	0.232422	0.39085	FALSE	NA
ASL	0.210849	0.213328	0.556641	0.689335	FALSE	NA
ASMTL	0.353821	0.354723	0.845703	0.910619	FALSE	NA
ASMTL-AS1	-0.747379	-0.747281	0.556641	0.689335	FALSE	NA
ASNA1	0.570776	0.574774	1	1	FALSE	NA
ASNS	0.0367151	0.070739	0.322266	0.493536	FALSE	NA
ASNSD1	0.215015	0.209282	0.322266	0.493536	FALSE	NA
ASPA	-0.65496	-0.533952	0.556641	0.689335	FALSE	NA
ASPG	0.151848	1584261686	0.160156	0.308445	FALSE	NA
ASPH	0.863712	0.867415	0.625	0.744329	FALSE	NA
ASPHD1	-1.65178	-1.6891	0.0273438	0.0977895	FALSE	NA
ASPHD2	-0.0596051	-0.0596047	0.00195312	0.0211376	FALSE	NA
ASPM	0.123642	0.125343	0.695312	0.800014	FALSE	NA
ASPN	-0.678946	-0.710625	0.625	0.744329	FALSE	NA
ASPRV1	0.796279	1326978670	0.00976562	0.0509166	FALSE	NA
ASPSCR1	0.503355	0.50576	0.431641	0.592903	FALSE	NA
ASRGL1	-0.601243	-0.581473	0.193359	0.35139	FALSE	NA
ASS1	0.523767	281253	0.0839844	0.197113	FALSE	NA
ASTE1	-0.650815	-0.740712	0.00195312	0.0211376	TRUE	1
ASTN2	-0.623774	-0.532146	0.431641	0.592903	FALSE	NA
ASXL1	0.432773	0.44228	0.130859	0.268532	FALSE	NA
ASXL2	0.449228	0.450276	0.232422	0.39085	FALSE	NA
ATAD1	0.560421	0.560421	0.695312	0.800014	FALSE	NA
ATAD2	0.387117	0.390679	1	1	FALSE	NA
ATAD2B	-0.07311	-0.0731098	0.00585938	0.0393419	FALSE	NA
ATAD3A	0.40615	0.406798	0.232422	0.39085	FALSE	NA
ATAD3B	0.421546	0.414912	0.0488281	0.145283	FALSE	NA
ATAD3C	-0.771263	-0.602056	0.431641	0.592903	FALSE	NA
ATAD5	-0.259455	-0.250235	0.00195312	0.0211376	FALSE	NA
ATAT1	-0.367519	-0.359221	0.0273438	0.0977895	FALSE	NA
ATE1	0.220143	0.22073	0.0371094	0.120219	FALSE	NA
ATF1	-0.215316	-0.177728	0.845703	0.910619	FALSE	NA
ATF2	0.129274	0.119537	0.695312	0.800014	FALSE	NA
ATF3	-0.224079	-0.200004	0.0488281	0.145283	FALSE	NA
ATF4	1.20413	1.20152	0.00585938	0.0393419	TRUE	1
ATF5	0.592386	0.555	0.0371094	0.120219	FALSE	NA
ATF6	0.210926	0.211963	1	1	FALSE	NA
ATF6B	0.000769086	0.000769323	0.0839844	0.197113	FALSE	NA
ATF7	-0.303117	-0.281125	0.066316	0.179983	FALSE	NA
ATF7IP	0.622942	0.605829	0.0839844	0.197113	FALSE	NA
ATF7IP2	0.00223984	0.00610857	0.232422	0.39085	FALSE	NA
ATG10	-0.34429	-0.318423	0.130859	0.268532	FALSE	NA
ATG101	0.254662	0.254663	0.00976562	0.0509166	FALSE	NA
ATG12	0.505741	0.515103	0.695312	0.800014	FALSE	NA
ATG13	0.702553	0.699005	0.105469	0.230091	FALSE	NA
ATG14	-0.139697	-0.139697	0.375	0.546817	FALSE	NA
ATG16L1	-0.069365	-0.105456	0.0273438	0.0977895	FALSE	NA
ATG16L2	0.171051	0.171052	0.0488281	0.145283	FALSE	NA
ATG2A	0.283192	0.267652	0.130859	0.268532	FALSE	NA
ATG2B	0.181794	0.184199	1	1	FALSE	NA
ATG3	0.627555	0.629619	0.00585938	0.0393419	FALSE	NA
ATG4A	-0.177745	-0.177745	0.00195312	0.0211376	FALSE	NA
ATG4B	0.724557	0.728481	0.556641	0.689335	FALSE	NA
ATG4C	-0.151411	-0.117125	0.0273438	0.0977895	FALSE	NA
ATG4D	0.320086	0.3146	0.492188	0.644112	FALSE	NA
ATG5	0.0261428	0.0261429	0.0488281	0.145283	FALSE	NA
ATG7	0.101304	0.101304	0.0195312	0.0825837	FALSE	NA
ATG9B	-0.0620326	1749915169	0.00195312	0.0211376	FALSE	NA
ATIC	0.569386	0.57029	0.232422	0.39085	FALSE	NA
ATL1	-0.944028	-0.944018	0.00195312	0.0211376	FALSE	NA
ATL2	0.366204	0.37174	0.492188	0.644112	FALSE	NA
ATL3	0.76074	0.733912	0.0273438	0.0977895	FALSE	NA
ATM	0.558637	0.544951	0.0488281	0.145283	FALSE	NA
ATMIN	0.583066	0.583067	0.130859	0.268532	FALSE	NA
ATN1	0.284167	0.284167	0.0195312	0.0825837	FALSE	NA
ATOH8	-0.374089	-0.359135	0.0273438	0.0977895	FALSE	NA
ATOX1	1.05738	1.0306	0.00195312	0.0211376	TRUE	3
ATP10A	-0.511446	1.30339e+06	0.0273438	0.0977895	FALSE	NA
ATP10B	0.0863716	335965	0.845703	0.910619	FALSE	NA
ATP10D	0.491095	0.504609	0.322266	0.493536	FALSE	NA
ATP11A	0.089406	0.0894061	0.0488281	0.145283	FALSE	NA
ATP11B	0.656548	0.632733	0.0371094	0.120219	FALSE	NA
ATP11C	0.151279	0.152345	1	1	FALSE	NA
ATP12A	-0.255554	5.8652e+08	0.0273438	0.0977895	FALSE	NA
ATP13A1	0.573377	0.574038	0.769531	0.857428	FALSE	NA
ATP13A2	0.191161	0.19356	0.556641	0.689335	FALSE	NA
ATP13A3	0.663674	0.664083	1	1	FALSE	NA
ATP13A4	-1.30663	-1.3066	0.375	0.546817	FALSE	NA
ATP1A1	1.35153	1.33432	0.0839844	0.197113	FALSE	NA
ATP1B1	0.653844	0.612067	0.0136719	0.0638901	FALSE	NA
ATP1B2	-0.121228	-0.354496	0.00976562	0.0509166	FALSE	NA
ATP1B3	1.50754	1.50168	0.160156	0.308445	FALSE	NA
ATP23	-0.23479	-0.215144	0.921875	0.963158	FALSE	NA
ATP2A1	-0.61066	39273.9	0.160156	0.308445	FALSE	NA
ATP2A1-AS1	-1.02117	-0.997689	0.232422	0.39085	FALSE	NA
ATP2A2	0.983033	0.982037	0.921875	0.963158	FALSE	NA
ATP2A3	1.0461	1.04264	0.556641	0.689335	FALSE	NA
ATP2B1	0.614351	0.615965	0.556641	0.689335	FALSE	NA
ATP2B1-AS1	-0.274642	-0.232997	0.0273438	0.0977895	FALSE	NA
ATP2B4	0.84045	0.844779	0.769531	0.857428	FALSE	NA
ATP2C1	0.866849	0.791359	0.00976562	0.0509166	FALSE	NA
ATP2C2	-0.713022	-0.713022	0.0273438	0.0977895	FALSE	NA
ATP5F1A	1.05123	1.02489	0.0273438	0.0977895	FALSE	NA
ATP5F1B	1.21417	1.20402	0.232422	0.39085	FALSE	NA
ATP5F1C	0.886467	0.848129	0.0195312	0.0825837	FALSE	NA
ATP5F1D	1.08873	1.08653	0.492188	0.644112	FALSE	NA
ATP5F1E	1.5445	1.54402	0.193359	0.35139	FALSE	NA
ATP5IF1	0.994152	0.983678	0.322266	0.493536	FALSE	NA
ATP5MC1	0.890919	0.896381	0.845703	0.910619	FALSE	NA
ATP5MC2	1.11508	1.06185	0.00195312	0.0211376	TRUE	3
ATP5MC3	1.0367	0.989071	0.00195312	0.0211376	TRUE	3
ATP5MD	1.03334	0.989348	0.0136719	0.0638901	FALSE	NA
ATP5ME	1.31262	1.2844	0.00195312	0.0211376	TRUE	3
ATP5MF	0.884271	0.831508	0.0273438	0.0977895	FALSE	NA
ATP5MG	1.21579	1.16317	0.00195312	0.0211376	TRUE	3
ATP5MGL	-0.379285	-0.379672	0.232422	0.39085	FALSE	NA
ATP5MPL	1.16967	1.13657	0.0644531	0.175048	FALSE	NA
ATP5PB	0.772142	0.77899	0.431641	0.592903	FALSE	NA
ATP5PD	1.00186	0.965075	0.0644531	0.175048	FALSE	NA
ATP5PF	1.00747	0.949977	0.00195312	0.0211376	TRUE	3
ATP5PO	0.831703	6.61499e+06	0.556641	0.689335	FALSE	NA
ATP5S	-0.0578764	-0.0717996	0.375	0.546817	FALSE	NA
ATP6AP1	0.980983	0.981418	0.492188	0.644112	FALSE	NA
ATP6AP1L	-0.981453	-0.981357	0.322266	0.493536	FALSE	NA
ATP6AP2	1.12464	1.11478	0.492188	0.644112	FALSE	NA
ATP6V0A1	0.756897	0.729754	0.0371094	0.120219	FALSE	NA
ATP6V0A2	0.22086	0.231055	0.431641	0.592903	FALSE	NA
ATP6V0B	1.27131	1.23812	0.0273438	0.0977895	FALSE	NA
ATP6V0D1	0.986208	0.958282	0.00390625	0.0298618	TRUE	2
ATP6V0E1	1.17539	1.15371	0.00195312	0.0211376	TRUE	2
ATP6V0E2	-0.0584074	-0.0497353	0.00195312	0.0211376	FALSE	NA
ATP6V1A	0.888444	0.889342	1	1	FALSE	NA
ATP6V1B1	-0.544884	5.76233e+08	0.0195312	0.0825837	FALSE	NA
ATP6V1B2	0.672983	0.672983	0.00976562	0.0509166	FALSE	NA
ATP6V1C1	0.342776	0.337333	0.275391	0.440227	FALSE	NA
ATP6V1C2	-0.281488	3198.46	1	1	FALSE	NA
ATP6V1D	0.473401	0.473401	1	1	FALSE	NA
ATP6V1E1	0.67166	0.672476	0.0273438	0.0977895	FALSE	NA
ATP6V1E2	-1.06191	73657.3	0.00976562	0.0509166	FALSE	NA
ATP6V1F	0.731082	0.759476	0.375	0.546817	FALSE	NA
ATP6V1G1	1.05762	1.05091	0.00195312	0.0211376	TRUE	3
ATP6V1G2	-0.952977	-0.95289	0.0136719	0.0638901	FALSE	NA
ATP6V1H	0.638001	0.639756	0.375	0.546817	FALSE	NA
ATP7A	-0.0111055	0.0896577	0.0644531	0.175048	FALSE	NA
ATP7B	-0.37896	-0.131502	0.556641	0.689335	FALSE	NA
ATP8A1	-0.369208	-0.369205	0.105469	0.230091	FALSE	NA
ATP8B1	0.10372	0.0669116	0.0136719	0.0638901	FALSE	NA
ATP8B2	0.635788	0.640472	0.0839844	0.197113	FALSE	NA
ATP8B3	-0.462163	104585	0.921875	0.963158	FALSE	NA
ATP8B4	-0.547187	-0.537991	1	1	FALSE	NA
ATP9A	0.333761	0.321172	0.769531	0.857428	FALSE	NA
ATP9B	0.660009	0.65524	0.625	0.744329	FALSE	NA
ATPAF1	0.438582	0.40307	0.0839844	0.197113	FALSE	NA
ATPAF2	0.0164113	-0.0167492	0.0644531	0.175048	FALSE	NA
ATR	0.148915	0.152422	0.625	0.744329	FALSE	NA
ATRAID	0.72228	0.724885	0.0839844	0.197113	FALSE	NA
ATRIP	-0.211805	-0.189008	0.492188	0.644112	FALSE	NA
ATRN	0.256847	0.259204	0.769531	0.857428	FALSE	NA
ATRX	0.915699	0.921415	0.845703	0.910619	FALSE	NA
ATXN1	0.543238	0.543238	0.0644531	0.175048	FALSE	NA
ATXN10	0.454724	0.44927	0.232422	0.39085	FALSE	NA
ATXN1L	0.123372	0.123372	0.275391	0.440227	FALSE	NA
ATXN2	0.514015	0.521604	0.322266	0.493536	FALSE	NA
ATXN2L	0.786045	0.786091	0.769531	0.857428	FALSE	NA
ATXN3	0.261245	0.261247	0.0273438	0.0977895	FALSE	NA
ATXN7	-0.442935	-0.486827	0.105469	0.230091	FALSE	NA
ATXN7L1	-0.509616	-0.504253	0.431641	0.592903	FALSE	NA
ATXN7L2	-0.876957	-0.914672	0.193359	0.35139	FALSE	NA
ATXN7L3	0.582666	0.582265	0.160156	0.308445	FALSE	NA
ATXN7L3B	0.648569	0.649289	0.845703	0.910619	FALSE	NA
AUH	-0.113104	-0.113103	0.00390625	0.0298618	FALSE	NA
AUNIP	-0.602248	-0.845327	0.0273438	0.0977895	FALSE	NA
AUP1	0.818814	0.818814	0.845703	0.910619	FALSE	NA
AURKA	0.0683446	1771090801	0.00195312	0.0211376	FALSE	NA
AURKAIP1	0.975742	0.971039	0.275391	0.440227	FALSE	NA
AURKB	0.0771007	0.0510211	0.625	0.744329	FALSE	NA
AURKC	-0.759037	-0.712235	0.130859	0.268532	FALSE	NA
AUTS2	0.609797	0.609797	0.0195312	0.0825837	FALSE	NA
AVEN	-0.0172275	-0.0174063	0.625	0.744329	FALSE	NA
AVIL	-0.234958	-0.231817	0.0273438	0.0977895	FALSE	NA
AVL9	0.222374	0.228888	0.625	0.744329	FALSE	NA
AVPI1	0.0175453	0.0069706	1	1	FALSE	NA
AVPR1A	0.283426	0.531226	0.695312	0.800014	FALSE	NA
AVPR2	-0.771372	-0.771361	0.00768579	0.0509166	FALSE	NA
AXIN1	0.265905	0.265905	0.0371094	0.120219	FALSE	NA
AXIN2	0.12424	0.138265	0.556641	0.689335	FALSE	NA
AXL	0.485352	0.483438	0.625	0.744329	FALSE	NA
AZGP1	0.261462	2569945877	0.00195312	0.0211376	FALSE	NA
AZI2	0.513688	0.513923	0.160156	0.308445	FALSE	NA
AZIN1	0.668771	0.630213	0.0136719	0.0638901	FALSE	NA
AZIN2	-0.682527	-0.682579	0.275391	0.440227	FALSE	NA
B2M	0.740921	0.678999	0.00195312	0.0211376	TRUE	4
B3GALNT1	-0.144222	-0.137064	0.275391	0.440227	FALSE	NA
B3GALNT2	-0.535706	-0.508647	0.00976562	0.0509166	FALSE	NA
B3GALT4	-0.178714	26809.1	0.00768579	0.0509166	FALSE	NA
B3GALT5	-1.13654	-1.15255	0.431641	0.592903	FALSE	NA
B3GALT6	0.366254	0.36745	0.0371094	0.120219	FALSE	NA
B3GAT2	-1.44138	-1.40852	0.0839844	0.197113	FALSE	NA
B3GAT3	0.407306	0.407307	0.0644531	0.175048	FALSE	NA
B3GLCT	-0.139951	-0.146419	0.921875	0.963158	FALSE	NA
B3GNT2	0.513165	297072	0.845703	0.910619	FALSE	NA
B3GNT3	-1.06351	-1.0635	0.375	0.546817	FALSE	NA
B3GNT4	-0.892629	-0.731898	0.492188	0.644112	FALSE	NA
B3GNT5	0.636378	1037753365	0.00976562	0.0509166	FALSE	NA
B3GNT7	-0.566177	-0.467787	0.625	0.744329	FALSE	NA
B3GNT8	-0.199664	-0.174553	0.232422	0.39085	FALSE	NA
B3GNT9	-0.0156366	0.00519496	0.160156	0.308445	FALSE	NA
B3GNTL1	-0.529122	-0.530122	0.769531	0.857428	FALSE	NA
B4GALNT1	-0.801551	-0.801547	0.0371094	0.120219	FALSE	NA
B4GALNT3	0.0117713	-0.1879	0.00976562	0.0509166	FALSE	NA
B4GALNT4	-0.934248	-0.934246	0.00195312	0.0211376	FALSE	NA
B4GALT1	0.879492	0.863301	0.0273438	0.0977895	FALSE	NA
B4GALT1-AS1	-0.82637	-0.826356	0.0644531	0.175048	FALSE	NA
B4GALT2	0.681859	0.620403	0.0136719	0.0638901	FALSE	NA
B4GALT3	0.704606	0.648386	0.00976562	0.0509166	FALSE	NA
B4GALT4	-0.0789462	-0.0619234	0.00976562	0.0509166	FALSE	NA
B4GALT5	0.348174	0.368192	0.0371094	0.120219	FALSE	NA
B4GALT6	-0.472925	-0.472919	0.322266	0.493536	FALSE	NA
B4GALT7	0.415529	0.417739	0.232422	0.39085	FALSE	NA
B4GAT1	0.156657	0.13059	0.492188	0.644112	FALSE	NA
B9D1	-0.31161	-0.304788	0.625	0.744329	FALSE	NA
B9D2	-0.366147	-0.36724	0.160156	0.308445	FALSE	NA
BAALC	-0.38991	-0.391411	0.375	0.546817	FALSE	NA
BABAM1	0.752446	0.75335	0.275391	0.440227	FALSE	NA
BABAM2	0.275057	0.295492	0.431641	0.592903	FALSE	NA
BACE1	0.264904	0.266303	0.921875	0.963158	FALSE	NA
BACE1-AS	-0.946127	-0.946125	0.00976562	0.0509166	FALSE	NA
BACE2	0.414783	0.42208	1	1	FALSE	NA
BACH1	0.245838	0.241134	0.695312	0.800014	FALSE	NA
BACH1-IT2	-1.44154	-1.44153	0.00195312	0.0211376	FALSE	NA
BACH2	-0.969952	-0.969944	0.492188	0.644112	FALSE	NA
BAD	0.70348	0.695492	0.0839844	0.197113	FALSE	NA
BAG1	0.716881	0.743529	0.0488281	0.145283	FALSE	NA
BAG2	-0.116727	-0.0654089	0.556641	0.689335	FALSE	NA
BAG3	0.683788	0.663976	0.00195312	0.0211376	TRUE	2
BAG4	0.153215	0.16653	0.193359	0.35139	FALSE	NA
BAG5	0.371408	0.36527	0.431641	0.592903	FALSE	NA
BAG6	1.0459	1.04112	0.375	0.546817	FALSE	NA
BAHCC1	-0.163474	-0.121196	0.00976562	0.0509166	FALSE	NA
BAHD1	0.0211946	0.0240271	0.232422	0.39085	FALSE	NA
BAIAP2	0.811161	0.718427	0.00976562	0.0509166	FALSE	NA
BAIAP2-DT	-0.580776	-0.580771	0.00976562	0.0509166	FALSE	NA
BAIAP2L1	0.0295238	0.0423525	0.232422	0.39085	FALSE	NA
BAIAP2L2	-0.160396	-0.151601	0.556641	0.689335	FALSE	NA
BAIAP3	-1.19726	-1.15468	0.322266	0.493536	FALSE	NA
BAK1	0.601845	5.31932e+08	0.0839844	0.197113	FALSE	NA
BAMBI	-0.566667	-0.555147	0.0195312	0.0825837	FALSE	NA
BANF1	0.525298	0.512427	0.0371094	0.120219	FALSE	NA
BANK1	-0.231934	-0.204566	0.0839844	0.197113	FALSE	NA
BANP	-0.0715966	-0.0713283	0.105469	0.230091	FALSE	NA
BAP1	0.517113	0.536602	0.130859	0.268532	FALSE	NA
BARD1	-0.389564	-0.389547	0.00195312	0.0211376	FALSE	NA
BARX2	-0.107343	-0.115927	0.625	0.744329	FALSE	NA
BASP1	0.914388	0.865081	0.00195312	0.0211376	TRUE	1
BATF	0.0593678	0.0512962	0.431641	0.592903	FALSE	NA
BATF2	0.165053	0.119566	0.0136719	0.0638901	FALSE	NA
BATF3	-0.489804	-0.509928	0.275391	0.440227	FALSE	NA
BAX	0.510458	0.516431	0.431641	0.592903	FALSE	NA
BAZ1A	0.665586	0.659205	0.375	0.546817	FALSE	NA
BAZ1B	0.435196	0.435196	0.0488281	0.145283	FALSE	NA
BAZ2A	0.906912	0.90799	0.625	0.744329	FALSE	NA
BAZ2B	0.540768	0.540769	0.0195312	0.0825837	FALSE	NA
BBC3	-0.0723154	-0.0575092	0.0136719	0.0638901	FALSE	NA
BBIP1	0.0681445	0.0702352	1	1	FALSE	NA
BBOF1	-0.658875	-0.659139	0.845703	0.910619	FALSE	NA
BBOX1	0.0892299	-0.0614583	0.00195312	0.0211376	TRUE	3
BBS1	-1.10572	-1.10571	0.0371094	0.120219	FALSE	NA
BBS10	-0.166043	-0.148812	0.0273438	0.0977895	FALSE	NA
BBS12	-1.5774	-1.57933	0.431641	0.592903	FALSE	NA
BBS2	-0.00683526	0.00238947	0.193359	0.35139	FALSE	NA
BBS4	-0.207919	-0.19338	0.105469	0.230091	FALSE	NA
BBS5	-0.953137	210005	0.00976562	0.0509166	FALSE	NA
BBS7	-0.273876	-0.247893	0.275391	0.440227	FALSE	NA
BBS9	-0.60697	-0.474242	0.322266	0.493536	FALSE	NA
BBX	0.42632	0.42632	0.0644531	0.175048	FALSE	NA
BCAM	-0.338481	-0.338481	0.00195312	0.0211376	FALSE	NA
BCAP29	0.463949	0.466568	0.0273438	0.0977895	FALSE	NA
BCAP31	1.28026	1.24311	0.00390625	0.0298618	TRUE	2
[truncated: 13,726 more rows]

## Sheet: S2
gene	nlpd homo	nlpd hetero	pval_wilcox	qval_wilcox	Is Noisy	Cluster
ENSG00000000003	0.292259	0.217134	0.105469	0.336185	FALSE	NA
ENSG00000000419	0.493347	0.483868	0.0644531	0.290583	FALSE	NA
ENSG00000000457	-0.245785	-0.25012	0.0371094	0.214716	FALSE	NA
ENSG00000000938	0.378921	0.41556	0.431641	0.684516	FALSE	NA
ENSG00000000971	0.753145	0.739001	0.130859	0.379501	FALSE	NA
ENSG00000001036	0.466139	0.431377	0.375	0.661634	FALSE	NA
ENSG00000001084	0.383425	0.390579	0.556641	0.768088	FALSE	NA
ENSG00000001167	0.398158	0.399249	0.625	0.812072	FALSE	NA
ENSG00000001460	-0.349702	-0.349702	0.0644531	0.290583	FALSE	NA
ENSG00000001461	0.688381	0.670256	0.275391	0.561594	FALSE	NA
ENSG00000001497	0.266088	0.266088	0.275391	0.561594	FALSE	NA
ENSG00000001561	0.0713878	0.526196	0.556641	0.768088	FALSE	NA
ENSG00000001617	-0.187532	-0.155066	0.431641	0.684516	FALSE	NA
ENSG00000001629	0.640031	0.637472	0.845703	0.943049	FALSE	NA
ENSG00000001630	1.11739	113459	0.0839844	0.297399	FALSE	NA
ENSG00000001631	0.526443	0.52681	0.232422	0.51125	FALSE	NA
ENSG00000002016	-0.285442	-0.250299	0.00195312	0.0377028	FALSE	NA
ENSG00000002330	0.861315	0.861801	1	1	FALSE	NA
ENSG00000002549	1.00267	0.996393	0.232422	0.51125	FALSE	NA
ENSG00000002586	0.982707	0.988375	0.845703	0.943049	FALSE	NA
ENSG00000002587	0.466373	0.42962	0.375	0.661634	FALSE	NA
ENSG00000002822	0.588598	0.608382	0.275391	0.561594	FALSE	NA
ENSG00000002834	0.658418	0.661937	1	1	FALSE	NA
ENSG00000002919	0.0970787	0.11105	0.105469	0.336185	FALSE	NA
ENSG00000002933	0.344632	0.33185	0.492188	0.730274	FALSE	NA
ENSG00000003056	-0.149157	-0.149157	0.845703	0.943049	FALSE	NA
ENSG00000003096	0.287406	0.550657	0.845703	0.943049	FALSE	NA
ENSG00000003137	-0.228254	-0.228254	0.492188	0.730274	FALSE	NA
ENSG00000003147	0.355096	1.05508	0.769531	0.901587	FALSE	NA
ENSG00000003249	0.47104	0.486095	0.845703	0.943049	FALSE	NA
ENSG00000003393	-0.0934383	-0.122887	0.0839844	0.297399	FALSE	NA
ENSG00000003400	-0.344673	-0.323703	0.695312	0.858514	FALSE	NA
ENSG00000003402	0.79356	0.785996	0.0839844	0.297399	FALSE	NA
ENSG00000003436	0.383349	0.389783	0.845703	0.943049	FALSE	NA
ENSG00000003509	-0.300433	-0.300433	0.232422	0.51125	FALSE	NA
ENSG00000003756	0.809198	0.820462	0.769531	0.901587	FALSE	NA
ENSG00000003989	-0.432473	-0.316998	0.769531	0.901587	FALSE	NA
ENSG00000004059	0.254394	0.254394	0.431641	0.684516	FALSE	NA
ENSG00000004139	-0.159853	-0.159852	0.130859	0.379501	FALSE	NA
ENSG00000004142	0.526995	0.526995	0.492188	0.730274	FALSE	NA
ENSG00000004399	0.961061	0.968294	0.492188	0.730274	FALSE	NA
ENSG00000004455	0.764616	0.758299	0.322266	0.609951	FALSE	NA
ENSG00000004468	0.412521	0.411044	0.00390625	0.0556917	FALSE	NA
ENSG00000004478	0.254614	0.232086	0.556641	0.768088	FALSE	NA
ENSG00000004487	0.175285	0.175286	1	1	FALSE	NA
ENSG00000004534	0.656815	0.647524	0.105469	0.336185	FALSE	NA
ENSG00000004660	-0.217086	-0.357383	0.00195312	0.0377028	TRUE	1
ENSG00000004766	0.179246	0.179247	0.160156	0.425782	FALSE	NA
ENSG00000004776	0.298556	0.296561	0.232422	0.51125	FALSE	NA
ENSG00000004777	0.128068	0.186279	0.193359	0.473557	FALSE	NA
ENSG00000004779	0.845229	0.846481	0.921875	0.983253	FALSE	NA
ENSG00000004799	0.351256	0.376551	0.845703	0.943049	FALSE	NA
ENSG00000004864	0.696097	0.690783	0.556641	0.768088	FALSE	NA
ENSG00000004866	0.522429	0.436962	0.275391	0.561594	FALSE	NA
ENSG00000004897	0.636785	0.650131	0.375	0.661634	FALSE	NA
ENSG00000004961	0.426832	0.428291	0.431641	0.684516	FALSE	NA
ENSG00000004975	0.693648	0.669034	0.0839844	0.297399	FALSE	NA
ENSG00000005007	0.671326	0.653535	0.0488281	0.252794	FALSE	NA
ENSG00000005020	0.144319	0.162676	0.556641	0.768088	FALSE	NA
ENSG00000005022	0.920585	0.921553	1	1	FALSE	NA
ENSG00000005059	0.370266	0.379261	1	1	FALSE	NA
ENSG00000005075	0.908854	0.912652	0.845703	0.943049	FALSE	NA
ENSG00000005100	0.372719	0.413446	0.431641	0.684516	FALSE	NA
ENSG00000005102	-0.0669957	1655.02	0.431641	0.684516	FALSE	NA
ENSG00000005108	-0.208999	-0.223654	0.00195312	0.0377028	TRUE	2
ENSG00000005156	-0.186006	-0.186	0.130859	0.379501	FALSE	NA
ENSG00000005175	0.378421	0.388798	0.0371094	0.214716	FALSE	NA
ENSG00000005194	0.410681	0.470051	0.322266	0.609951	FALSE	NA
ENSG00000005206	0.737012	0.722349	0.322266	0.609951	FALSE	NA
ENSG00000005238	0.430364	0.435653	0.625	0.812072	FALSE	NA
ENSG00000005243	0.122626	0.12985	0.556641	0.768088	FALSE	NA
ENSG00000005249	0.254349	0.254352	0.232422	0.51125	FALSE	NA
ENSG00000005302	0.455931	0.466661	0.921875	0.983253	FALSE	NA
ENSG00000005339	0.630937	0.519314	0.00195312	0.0377028	TRUE	1
ENSG00000005379	-0.528459	-0.451051	0.845703	0.943049	FALSE	NA
ENSG00000005436	0.308757	0.308757	0.0839844	0.297399	FALSE	NA
ENSG00000005448	0.161827	0.158153	0.769531	0.901587	FALSE	NA
ENSG00000005469	-0.0910607	-0.0910604	0.0273438	0.175946	FALSE	NA
ENSG00000005471	-0.056861	2.13426e+06	1	1	FALSE	NA
ENSG00000005483	0.597793	0.605694	0.431641	0.684516	FALSE	NA
ENSG00000005486	0.829063	0.82287	0.193359	0.473557	FALSE	NA
ENSG00000005513	0.813808	0.80274	0.492188	0.730274	FALSE	NA
ENSG00000005700	0.28869	0.296555	0.625	0.812072	FALSE	NA
ENSG00000005801	0.0126712	0.0119177	0.232422	0.51125	FALSE	NA
ENSG00000005810	0.715553	0.700876	0.0371094	0.214716	FALSE	NA
ENSG00000005812	0.491814	0.468685	0.0644531	0.290583	FALSE	NA
ENSG00000005844	0.612628	0.579749	0.00195312	0.0377028	TRUE	1
ENSG00000005882	39.1561	39.1563	0.431641	0.684516	FALSE	NA
ENSG00000005884	0.44947	0.386551	0.431641	0.684516	FALSE	NA
ENSG00000005889	0.433706	0.433706	0.845703	0.943049	FALSE	NA
ENSG00000005893	0.824745	0.800261	0.00195312	0.0377028	TRUE	1
ENSG00000006007	0.414687	0.415205	0.556641	0.768088	FALSE	NA
ENSG00000006015	0.733663	0.73538	0.556641	0.768088	FALSE	NA
ENSG00000006016	-0.15254	2.57351e+07	0.0839844	0.297399	FALSE	NA
ENSG00000006025	0.110699	0.0601396	0.0195312	0.145159	FALSE	NA
ENSG00000006042	0.902467	0.918195	0.921875	0.983253	FALSE	NA
ENSG00000006062	0.591438	0.397118	0.00585938	0.0708102	FALSE	NA
ENSG00000006125	0.893979	0.891177	0.322266	0.609951	FALSE	NA
ENSG00000006194	0.548652	0.461408	0.00195312	0.0377028	TRUE	1
ENSG00000006210	0.603179	0.67971	0.695312	0.858514	FALSE	NA
ENSG00000006282	0.467071	0.494944	0.695312	0.858514	FALSE	NA
ENSG00000006327	0.742782	0.749367	0.695312	0.858514	FALSE	NA
ENSG00000006432	-0.10886	851922	1	1	FALSE	NA
ENSG00000006451	0.377959	0.377959	0.0273438	0.175946	FALSE	NA
ENSG00000006453	0.21803	0.165236	0.625	0.812072	FALSE	NA
ENSG00000006459	0.402192	0.411096	0.431641	0.684516	FALSE	NA
ENSG00000006468	0.920173	0.924069	0.625	0.812072	FALSE	NA
ENSG00000006530	0.0373373	0.0163967	0.625	0.812072	FALSE	NA
ENSG00000006534	0.0325466	0.0325487	0.0839844	0.297399	FALSE	NA
ENSG00000006555	-0.703508	259245	0.0839844	0.297399	FALSE	NA
ENSG00000006576	0.568822	0.571272	0.695312	0.858514	FALSE	NA
ENSG00000006607	0.6664	0.549742	0.0839844	0.297399	FALSE	NA
ENSG00000006625	0.155005	0.16836	0.625	0.812072	FALSE	NA
ENSG00000006634	0.147311	0.188726	0.625	0.812072	FALSE	NA
ENSG00000006638	0.292887	0.291497	1	1	FALSE	NA
ENSG00000006652	0.51922	0.474623	0.00585938	0.0708102	FALSE	NA
ENSG00000006695	-0.098373	-0.0983721	0.193359	0.473557	FALSE	NA
ENSG00000006704	-0.771016	-0.771015	0.00195312	0.0377028	FALSE	NA
ENSG00000006712	0.43056	0.440027	0.232422	0.51125	FALSE	NA
ENSG00000006715	0.240806	0.240806	0.0488281	0.252794	FALSE	NA
ENSG00000006744	0.768626	0.74906	0.0839844	0.297399	FALSE	NA
ENSG00000006747	-0.294762	-0.294764	0.845703	0.943049	FALSE	NA
ENSG00000006756	0.138518	0.151964	0.0371094	0.214716	FALSE	NA
ENSG00000006757	0.226358	2.41231e+07	0.625	0.812072	FALSE	NA
ENSG00000006831	0.612609	0.636736	0.0644531	0.290583	FALSE	NA
ENSG00000006837	-0.332249	-0.332241	0.00195312	0.0377028	FALSE	NA
ENSG00000007038	-0.887708	-0.892032	0.193359	0.473557	FALSE	NA
ENSG00000007047	0.345063	0.371471	0.625	0.812072	FALSE	NA
ENSG00000007062	0.649899	0.51289	0.00390625	0.0556917	FALSE	NA
ENSG00000007080	0.742856	0.742856	0.556641	0.768088	FALSE	NA
ENSG00000007129	-0.263076	1829506259	0.00976562	0.0949573	FALSE	NA
ENSG00000007168	0.827979	0.828474	0.160156	0.425782	FALSE	NA
ENSG00000007202	0.714611	0.701134	0.00976562	0.0949573	FALSE	NA
ENSG00000007237	0.665711	0.659579	0.322266	0.609951	FALSE	NA
ENSG00000007255	0.658678	0.680487	0.00976562	0.0949573	FALSE	NA
ENSG00000007264	0.35386	1.42593e+06	0.431641	0.684516	FALSE	NA
ENSG00000007312	1.05601	1.07708	0.160156	0.425782	FALSE	NA
ENSG00000007341	-0.297922	-0.234301	0.845703	0.943049	FALSE	NA
ENSG00000007372	0.10763	0.10765	0.431641	0.684516	FALSE	NA
ENSG00000007376	0.394778	0.394778	0.431641	0.684516	FALSE	NA
ENSG00000007384	0.0635425	0.0640837	0.921875	0.983253	FALSE	NA
ENSG00000007392	0.708591	0.710457	0.322266	0.609951	FALSE	NA
ENSG00000007402	-0.130813	-0.27393	0.0195312	0.145159	FALSE	NA
ENSG00000007516	-0.408659	-0.603903	0.00195312	0.0377028	TRUE	2
ENSG00000007520	0.336345	0.266801	0.0136719	0.116118	FALSE	NA
ENSG00000007541	0.262519	0.262253	0.375	0.661634	FALSE	NA
ENSG00000007545	0.330697	0.339329	0.556641	0.768088	FALSE	NA
ENSG00000007866	-0.109516	0.528553	0.160156	0.425782	FALSE	NA
ENSG00000007923	-0.290458	-0.29044	0.0839844	0.297399	FALSE	NA
ENSG00000007944	0.866694	0.835232	0.00976562	0.0949573	FALSE	NA
ENSG00000007952	-1.00877	-1.00876	0.00195312	0.0377028	FALSE	NA
ENSG00000007968	0.141238	0.0115993	0.00976562	0.0949573	FALSE	NA
ENSG00000008018	0.910712	0.904544	0.130859	0.379501	FALSE	NA
ENSG00000008083	0.666643	0.654589	0.0136719	0.116118	FALSE	NA
ENSG00000008086	-0.403635	-0.407108	0.845703	0.943049	FALSE	NA
ENSG00000008128	0.589294	0.588719	0.0644531	0.290583	FALSE	NA
ENSG00000008130	0.778947	0.77491	0.160156	0.425782	FALSE	NA
ENSG00000008226	1.10786	1912309040	0.431641	0.684516	FALSE	NA
ENSG00000008256	0.682984	0.683427	0.921875	0.983253	FALSE	NA
ENSG00000008277	0.220307	0.0965135	0.00195312	0.0377028	TRUE	1
ENSG00000008282	0.854671	0.839004	0.105469	0.336185	FALSE	NA
ENSG00000008283	0.452946	0.452946	0.275391	0.561594	FALSE	NA
ENSG00000008294	0.680359	0.647507	0.0371094	0.214716	FALSE	NA
ENSG00000008300	0.165377	0.17469	0.625	0.812072	FALSE	NA
ENSG00000008311	-0.131147	-0.131147	0.556641	0.768088	FALSE	NA
ENSG00000008324	-0.165612	-0.136585	0.556641	0.768088	FALSE	NA
ENSG00000008382	0.474611	0.455683	0.0488281	0.252794	FALSE	NA
ENSG00000008394	-0.362487	0.149644	0.431641	0.684516	FALSE	NA
ENSG00000008405	0.0458068	0.0754639	0.556641	0.768088	FALSE	NA
ENSG00000008441	0.270339	0.215695	0.105469	0.336185	FALSE	NA
ENSG00000008513	0.364982	0.382186	0.695312	0.858514	FALSE	NA
ENSG00000008516	-0.281867	-0.281867	0.375	0.661634	FALSE	NA
ENSG00000008517	0.676081	0.691964	0.769531	0.901587	FALSE	NA
ENSG00000008710	0.693522	0.684962	0.232422	0.51125	FALSE	NA
ENSG00000008838	0.153931	0.146072	0.431641	0.684516	FALSE	NA
ENSG00000008853	0.202388	0.499375	0.160156	0.425782	FALSE	NA
ENSG00000008869	0.329522	0.342688	0.0273438	0.175946	FALSE	NA
ENSG00000008952	0.849477	0.890867	0.193359	0.473557	FALSE	NA
ENSG00000008988	0.801968	0.78947	0.0839844	0.297399	FALSE	NA
ENSG00000009307	1.11889	1.11896	0.845703	0.943049	FALSE	NA
ENSG00000009335	0.708841	0.706319	0.275391	0.561594	FALSE	NA
ENSG00000009413	0.14951	0.107348	0.0273438	0.175946	FALSE	NA
ENSG00000009780	0.08462	0.0100615	0.0488281	0.252794	FALSE	NA
ENSG00000009790	-0.0628959	-0.246506	0.0644531	0.290583	FALSE	NA
ENSG00000009830	0.273354	0.432078	0.556641	0.768088	FALSE	NA
ENSG00000009844	0.457012	0.448519	0.0839844	0.297399	FALSE	NA
ENSG00000009950	-1.02479	-1.02479	0.232422	0.51125	FALSE	NA
ENSG00000009954	0.560985	0.539552	0.0371094	0.214716	FALSE	NA
ENSG00000010017	0.538347	0.523361	0.322266	0.609951	FALSE	NA
ENSG00000010030	-0.261815	-0.261854	0.130859	0.379501	FALSE	NA
ENSG00000010072	0.0635438	0.0635467	0.492188	0.730274	FALSE	NA
ENSG00000010165	0.19763	0.197631	0.00390625	0.0556917	FALSE	NA
ENSG00000010219	0.235024	0.244593	0.695312	0.858514	FALSE	NA
ENSG00000010244	0.95276	0.953839	0.695312	0.858514	FALSE	NA
ENSG00000010256	0.89252	0.89456	0.232422	0.51125	FALSE	NA
ENSG00000010270	0.147192	0.106809	0.375	0.661634	FALSE	NA
ENSG00000010278	0.974053	0.982448	0.695312	0.858514	FALSE	NA
ENSG00000010292	0.159777	0.154313	0.431641	0.684516	FALSE	NA
ENSG00000010295	0.42238	0.377747	0.00195312	0.0377028	TRUE	1
ENSG00000010310	-0.521262	579671	0.625	0.812072	FALSE	NA
ENSG00000010322	0.819554	0.817243	0.625	0.812072	FALSE	NA
ENSG00000010327	0.673781	0.534532	0.00195312	0.0377028	TRUE	1
ENSG00000010361	-0.0881361	0.0881887	0.193359	0.473557	FALSE	NA
ENSG00000010404	0.716887	0.761883	0.275391	0.561594	FALSE	NA
ENSG00000010539	-0.071925	-0.0653091	0.845703	0.943049	FALSE	NA
ENSG00000010610	0.556594	0.606359	0.556641	0.768088	FALSE	NA
ENSG00000010626	0.0775077	0.0775074	0.492188	0.730274	FALSE	NA
ENSG00000010671	0.165558	0.370054	0.556641	0.768088	FALSE	NA
ENSG00000010704	-1.29989	-1.29989	0.00195312	0.0377028	FALSE	NA
ENSG00000010803	0.163086	0.175926	0.921875	0.983253	FALSE	NA
ENSG00000010810	0.478506	0.444316	0.0839844	0.297399	FALSE	NA
ENSG00000010818	0.267943	0.253845	0.625	0.812072	FALSE	NA
ENSG00000010932	0.1066	0.1066	0.00195312	0.0377028	FALSE	NA
ENSG00000011007	0.303487	0.3292	0.00976562	0.0949573	FALSE	NA
ENSG00000011009	0.715354	0.706316	0.375	0.661634	FALSE	NA
ENSG00000011021	0.0845481	0.0894386	1	1	FALSE	NA
ENSG00000011028	0.596972	0.597472	0.556641	0.768088	FALSE	NA
ENSG00000011105	0.423021	0.650672	0.431641	0.684516	FALSE	NA
ENSG00000011114	0.200601	0.216788	1	1	FALSE	NA
ENSG00000011132	0.399718	0.401571	0.0839844	0.297399	FALSE	NA
ENSG00000011143	0.115195	0.127455	0.232422	0.51125	FALSE	NA
ENSG00000011198	-0.515835	-0.513996	0.921875	0.983253	FALSE	NA
ENSG00000011201	-0.640763	-0.640762	0.275391	0.561594	FALSE	NA
ENSG00000011243	0.809242	0.810152	0.769531	0.901587	FALSE	NA
ENSG00000011258	0.33618	0.338592	0.130859	0.379501	FALSE	NA
ENSG00000011260	0.612236	0.595537	0.130859	0.379501	FALSE	NA
ENSG00000011275	0.492898	0.467454	0.130859	0.379501	FALSE	NA
ENSG00000011295	0.337243	0.337243	0.0371094	0.214716	FALSE	NA
ENSG00000011304	0.963188	0.963778	0.193359	0.473557	FALSE	NA
ENSG00000011332	-0.483798	-0.483797	0.431641	0.684516	FALSE	NA
ENSG00000011376	0.0230293	0.0230294	0.695312	0.858514	FALSE	NA
ENSG00000011405	0.549183	0.546086	0.322266	0.609951	FALSE	NA
ENSG00000011422	0.208871	0.238866	0.322266	0.609951	FALSE	NA
ENSG00000011426	0.121305	0.134105	0.0839844	0.297399	FALSE	NA
ENSG00000011451	0.680787	0.662969	0.0839844	0.297399	FALSE	NA
ENSG00000011454	0.321546	0.367188	0.695312	0.858514	FALSE	NA
ENSG00000011465	1.03204	1.00853	0.492188	0.730274	FALSE	NA
ENSG00000011485	0.817465	0.793482	0.00390625	0.0556917	FALSE	NA
ENSG00000011523	0.185968	0.197891	0.275391	0.561594	FALSE	NA
ENSG00000011566	0.542522	0.507926	0.160156	0.425782	FALSE	NA
ENSG00000011590	-1.09938	-1.09938	0.0839844	0.297399	FALSE	NA
ENSG00000011600	0.951839	0.94393	0.0839844	0.297399	FALSE	NA
ENSG00000011638	0.466788	0.486137	1	1	FALSE	NA
ENSG00000011677	-0.202205	5.66006e+07	0.431641	0.684516	FALSE	NA
ENSG00000012048	0.344513	0.327156	0.130859	0.379501	FALSE	NA
ENSG00000012061	0.444262	0.439172	0.0839844	0.297399	FALSE	NA
ENSG00000012124	1.04578	1.0923	0.232422	0.51125	FALSE	NA
ENSG00000012171	0.521985	0.418274	0.00195312	0.0377028	TRUE	2
ENSG00000012174	0.0925377	0.186084	0.232422	0.51125	FALSE	NA
ENSG00000012223	-0.251787	-0.251786	0.921875	0.983253	FALSE	NA
ENSG00000012232	0.703032	0.70099	0.160156	0.425782	FALSE	NA
ENSG00000012660	0.817445	0.821987	0.921875	0.983253	FALSE	NA
ENSG00000012779	0.375811	0.333738	0.130859	0.379501	FALSE	NA
ENSG00000012817	0.457668	0.460486	0.625	0.812072	FALSE	NA
ENSG00000012822	0.32752	0.341226	0.921875	0.983253	FALSE	NA
ENSG00000012963	0.494293	0.469516	0.0488281	0.252794	FALSE	NA
ENSG00000012983	0.454711	0.457666	0.769531	0.901587	FALSE	NA
ENSG00000013016	0.0816492	-0.0350583	0.0644531	0.290583	FALSE	NA
ENSG00000013275	0.548431	0.544234	0.275391	0.561594	FALSE	NA
ENSG00000013288	0.145177	0.129089	0.193359	0.473557	FALSE	NA
ENSG00000013297	-0.674792	-0.674791	0.105469	0.336185	FALSE	NA
ENSG00000013306	0.64664	0.588637	0.0371094	0.214716	FALSE	NA
ENSG00000013364	0.864213	0.865503	0.0644531	0.290583	FALSE	NA
ENSG00000013374	0.787691	0.787691	0.193359	0.473557	FALSE	NA
ENSG00000013375	0.305553	0.305553	0.845703	0.943049	FALSE	NA
ENSG00000013392	-0.228787	-0.228786	0.625	0.812072	FALSE	NA
ENSG00000013441	0.738556	0.708111	0.275391	0.561594	FALSE	NA
ENSG00000013503	-0.030685	0.152077	0.232422	0.51125	FALSE	NA
ENSG00000013523	-0.0729466	-0.0664772	0.193359	0.473557	FALSE	NA
ENSG00000013561	0.419766	0.410551	0.556641	0.768088	FALSE	NA
ENSG00000013563	0.195344	0.195348	0.695312	0.858514	FALSE	NA
ENSG00000013573	0.335034	0.33635	0.625	0.812072	FALSE	NA
ENSG00000013583	0.0742314	0.0748195	0.0644531	0.290583	FALSE	NA
ENSG00000013588	-0.286963	2.49367e+06	0.0839844	0.297399	FALSE	NA
ENSG00000013619	-0.755889	-0.711243	0.00195312	0.0377028	FALSE	NA
ENSG00000013725	0.789395	0.659843	0.00585938	0.0708102	FALSE	NA
ENSG00000013810	0.537912	0.537355	0.431641	0.684516	FALSE	NA
ENSG00000014123	0.340643	0.340643	0.695312	0.858514	FALSE	NA
ENSG00000014138	0.458178	0.44097	0.160156	0.425782	FALSE	NA
ENSG00000014164	0.482432	0.481375	1	1	FALSE	NA
ENSG00000014216	0.751685	0.729893	0.232422	0.51125	FALSE	NA
ENSG00000014641	0.851901	0.85256	0.492188	0.730274	FALSE	NA
ENSG00000014824	0.439746	0.468859	0.0488281	0.252794	FALSE	NA
ENSG00000014914	-0.289079	-0.289079	0.193359	0.473557	FALSE	NA
ENSG00000014919	0.027427	0.0274271	0.695312	0.858514	FALSE	NA
ENSG00000015133	0.312649	0.324543	0.695312	0.858514	FALSE	NA
ENSG00000015153	0.350791	0.35281	0.769531	0.901587	FALSE	NA
ENSG00000015171	0.147508	0.147508	0.0273438	0.175946	FALSE	NA
ENSG00000015285	0.18613	0.208143	0.232422	0.51125	FALSE	NA
ENSG00000015413	-0.847084	4.34084e+06	1	1	FALSE	NA
ENSG00000015475	0.495972	0.494125	0.845703	0.943049	FALSE	NA
ENSG00000015532	0.620407	0.634758	0.695312	0.858514	FALSE	NA
ENSG00000015568	-0.122076	-0.270554	0.00585938	0.0708102	FALSE	NA
ENSG00000015676	0.312212	0.28501	0.105469	0.336185	FALSE	NA
ENSG00000016864	0.493429	0.493429	0.275391	0.561594	FALSE	NA
ENSG00000017260	0.507161	0.531385	0.0839844	0.297399	FALSE	NA
ENSG00000017427	0.556224	389794	0.0839844	0.297399	FALSE	NA
ENSG00000017483	0.338572	0.344614	0.921875	0.983253	FALSE	NA
ENSG00000017797	0.40976	0.40016	0.193359	0.473557	FALSE	NA
ENSG00000018189	0.245293	0.245294	0.0195312	0.145159	FALSE	NA
ENSG00000018236	-0.084618	-0.0845967	0.0195312	0.145159	FALSE	NA
ENSG00000018408	0.937727	0.942574	0.492188	0.730274	FALSE	NA
ENSG00000018510	0.634934	0.675416	1	1	FALSE	NA
ENSG00000018610	0.0726293	0.0698812	0.695312	0.858514	FALSE	NA
ENSG00000018699	0.0205586	0.0205587	0.0839844	0.297399	FALSE	NA
ENSG00000018869	-0.767916	-0.77448	0.00195312	0.0377028	TRUE	1
ENSG00000019144	0.134305	0.136641	0.275391	0.561594	FALSE	NA
ENSG00000019169	0.110828	2.17501e+07	0.00390625	0.0556917	FALSE	NA
ENSG00000019485	-0.299417	-0.299405	0.845703	0.943049	FALSE	NA
ENSG00000019549	-0.380356	-0.380356	0.769531	0.901587	FALSE	NA
ENSG00000019582	1.09879	1.08733	0.375	0.661634	FALSE	NA
ENSG00000019991	-0.355244	-0.355244	0.769531	0.901587	FALSE	NA
ENSG00000020129	-0.0854317	-0.0854317	0.625	0.812072	FALSE	NA
ENSG00000020256	0.0572502	0.0572502	0.375	0.661634	FALSE	NA
ENSG00000020426	0.272544	0.247432	0.0839844	0.297399	FALSE	NA
ENSG00000020577	0.712152	0.720098	0.769531	0.901587	FALSE	NA
ENSG00000020633	0.173996	0.187248	0.375	0.661634	FALSE	NA
ENSG00000020922	-0.180359	-0.225295	0.0195312	0.145159	FALSE	NA
ENSG00000021300	0.603042	0.680296	0.921875	0.983253	FALSE	NA
ENSG00000021355	0.700565	0.700628	0.375	0.661634	FALSE	NA
ENSG00000021574	0.521383	0.474735	0.275391	0.561594	FALSE	NA
ENSG00000021762	-0.294406	-0.294406	0.00195312	0.0377028	FALSE	NA
ENSG00000021776	0.1615	0.167743	0.625	0.812072	FALSE	NA
ENSG00000021826	0.20396	4.79263e+06	1	1	FALSE	NA
ENSG00000022267	0.358684	0.459104	0.921875	0.983253	FALSE	NA
ENSG00000022277	0.782781	0.785196	0.921875	0.983253	FALSE	NA
ENSG00000022556	0.00323231	0.0154126	0.0839844	0.297399	FALSE	NA
ENSG00000022567	-0.243281	1.38845e+06	0.0371094	0.214716	FALSE	NA
ENSG00000022840	0.561315	0.532514	0.0273438	0.175946	FALSE	NA
ENSG00000023041	0.0233822	0.321917	0.695312	0.858514	FALSE	NA
ENSG00000023171	-0.843089	-0.843088	0.00390625	0.0556917	FALSE	NA
ENSG00000023191	0.94537	0.948477	0.375	0.661634	FALSE	NA
ENSG00000023228	0.68957	0.689618	0.769531	0.901587	FALSE	NA
ENSG00000023287	0.589301	0.578194	0.322266	0.609951	FALSE	NA
ENSG00000023318	0.260502	0.311565	0.0136719	0.116118	FALSE	NA
ENSG00000023330	0.338475	0.369601	0.322266	0.609951	FALSE	NA
ENSG00000023445	0.823255	0.853053	0.375	0.661634	FALSE	NA
ENSG00000023516	0.649482	0.653073	0.921875	0.983253	FALSE	NA
ENSG00000023572	0.352324	0.357334	0.375	0.661634	FALSE	NA
ENSG00000023608	-0.523692	-0.523692	0.275391	0.561594	FALSE	NA
ENSG00000023697	0.346197	0.365313	0.105469	0.336185	FALSE	NA
ENSG00000023734	0.706869	0.709415	0.275391	0.561594	FALSE	NA
ENSG00000023892	0.873467	0.853559	0.275391	0.561594	FALSE	NA
ENSG00000023902	0.935627	0.94018	0.193359	0.473557	FALSE	NA
ENSG00000023909	0.164282	0.244973	0.921875	0.983253	FALSE	NA
ENSG00000024048	0.565409	0.578653	0.845703	0.943049	FALSE	NA
ENSG00000024422	0.790593	0.770901	0.00390625	0.0556917	FALSE	NA
ENSG00000024526	0.0720524	0.125965	0.695312	0.858514	FALSE	NA
ENSG00000024862	-0.0273783	-0.106924	0.0488281	0.252794	FALSE	NA
ENSG00000025039	0.283081	0.283085	1	1	FALSE	NA
ENSG00000025156	0.252127	0.289731	0.556641	0.768088	FALSE	NA
ENSG00000025293	0.668212	0.685517	0.232422	0.51125	FALSE	NA
ENSG00000025423	-0.895863	-0.895861	0.0644531	0.290583	FALSE	NA
ENSG00000025434	0.391895	0.395052	0.921875	0.983253	FALSE	NA
ENSG00000025708	1.05158	1.05614	0.769531	0.901587	FALSE	NA
ENSG00000025770	0.758415	0.742234	0.0195312	0.145159	FALSE	NA
ENSG00000025772	0.535487	0.527153	1	1	FALSE	NA
ENSG00000025796	0.347507	0.355925	0.769531	0.901587	FALSE	NA
ENSG00000025800	0.566122	0.566122	0.625	0.812072	FALSE	NA
ENSG00000026025	0.62997	0.638776	0.431641	0.684516	FALSE	NA
ENSG00000026103	0.23825	0.243398	0.556641	0.768088	FALSE	NA
ENSG00000026297	0.930284	0.926805	0.431641	0.684516	FALSE	NA
ENSG00000026508	0.961904	0.967618	0.492188	0.730274	FALSE	NA
ENSG00000026559	-0.344804	-0.575575	0.00195312	0.0377028	TRUE	1
ENSG00000026751	0.796277	0.826051	0.193359	0.473557	FALSE	NA
ENSG00000026950	0.656938	0.656925	0.0839844	0.297399	FALSE	NA
ENSG00000027001	-0.519975	-0.519973	0.00195312	0.0377028	FALSE	NA
ENSG00000027075	0.284777	0.288411	0.625	0.812072	FALSE	NA
ENSG00000027697	0.771168	0.792355	0.845703	0.943049	FALSE	NA
ENSG00000027847	0.394931	0.40415	0.769531	0.901587	FALSE	NA
ENSG00000027869	0.337305	0.351911	1	1	FALSE	NA
ENSG00000028116	-0.268978	-0.268977	0.105469	0.336185	FALSE	NA
ENSG00000028137	0.468827	0.43086	0.322266	0.609951	FALSE	NA
ENSG00000028203	0.0528686	0.146503	0.921875	0.983253	FALSE	NA
ENSG00000028277	0.837127	0.81516	0.322266	0.609951	FALSE	NA
ENSG00000028310	0.750227	0.747733	0.193359	0.473557	FALSE	NA
ENSG00000028528	0.83574	0.836337	0.769531	0.901587	FALSE	NA
ENSG00000028839	0.155455	0.19765	1	1	FALSE	NA
ENSG00000029153	-0.567148	3537077990	0.0839844	0.297399	FALSE	NA
ENSG00000029363	0.778479	0.794232	0.0273438	0.175946	FALSE	NA
ENSG00000029364	0.193211	0.193211	0.275391	0.561594	FALSE	NA
ENSG00000029534	-0.207747	-0.207737	0.00195312	0.0377028	FALSE	NA
ENSG00000029639	-0.0707774	-0.0707776	0.0644531	0.290583	FALSE	NA
ENSG00000029725	0.570014	0.570609	1	1	FALSE	NA
ENSG00000029993	0.142982	1.58346e+07	0.625	0.812072	FALSE	NA
ENSG00000030066	0.563819	0.564645	0.431641	0.684516	FALSE	NA
ENSG00000030110	0.360717	0.361053	0.769531	0.901587	FALSE	NA
ENSG00000030419	-0.17354	-0.164081	0.921875	0.983253	FALSE	NA
ENSG00000030582	0.955693	0.956261	1	1	FALSE	NA
ENSG00000031003	0.45546	0.466858	0.00585938	0.0708102	FALSE	NA
ENSG00000031081	0.315073	0.324499	0.625	0.812072	FALSE	NA
ENSG00000031691	-0.206846	0.0657258	0.00390625	0.0556917	FALSE	NA
ENSG00000031698	0.732668	0.738444	0.232422	0.51125	FALSE	NA
ENSG00000031823	0.586077	0.600361	0.232422	0.51125	FALSE	NA
ENSG00000032219	0.352841	0.362896	0.160156	0.425782	FALSE	NA
ENSG00000032389	-0.027438	-0.0175427	0.193359	0.473557	FALSE	NA
ENSG00000032444	0.644347	0.647203	0.431641	0.684516	FALSE	NA
ENSG00000032742	0.212163	0.10129	0.0195312	0.145159	FALSE	NA
ENSG00000033011	0.405621	0.355526	0.130859	0.379501	FALSE	NA
ENSG00000033030	0.109318	0.69338	0.130859	0.379501	FALSE	NA
ENSG00000033050	0.678162	0.648918	0.00195312	0.0377028	TRUE	2
ENSG00000033100	0.773049	0.736898	0.00195312	0.0377028	TRUE	2
ENSG00000033122	0.147012	0.147012	0.921875	0.983253	FALSE	NA
ENSG00000033170	0.402166	0.411953	0.845703	0.943049	FALSE	NA
ENSG00000033178	0.429974	0.429857	0.193359	0.473557	FALSE	NA
ENSG00000033327	0.349134	0.336386	0.322266	0.609951	FALSE	NA
ENSG00000033627	0.796295	0.773197	0.232422	0.51125	FALSE	NA
ENSG00000033800	0.193473	0.193473	0.845703	0.943049	FALSE	NA
ENSG00000033867	0.760718	0.753039	0.375	0.661634	FALSE	NA
ENSG00000034053	-0.157869	-0.20424	0.130859	0.379501	FALSE	NA
ENSG00000034152	0.877508	0.885155	0.322266	0.609951	FALSE	NA
ENSG00000034510	0.572757	0.559783	0.232422	0.51125	FALSE	NA
ENSG00000034533	-0.744516	-0.744516	0.921875	0.983253	FALSE	NA
ENSG00000034677	0.691053	0.690773	0.769531	0.901587	FALSE	NA
ENSG00000034693	-0.127111	-0.0461105	0.769531	0.901587	FALSE	NA
ENSG00000034713	0.834705	0.829358	0.431641	0.684516	FALSE	NA
ENSG00000034971	-0.14406	0.0186835	0.556641	0.768088	FALSE	NA
ENSG00000035115	0.156485	0.201304	0.431641	0.684516	FALSE	NA
ENSG00000035141	0.530805	0.534001	1	1	FALSE	NA
ENSG00000035403	0.195344	0.214039	0.0839844	0.297399	FALSE	NA
ENSG00000035499	0.320048	1.89263e+06	0.0839844	0.297399	FALSE	NA
ENSG00000035664	-0.563569	-0.875274	0.00195312	0.0377028	TRUE	1
ENSG00000035681	0.184358	0.184358	0.769531	0.901587	FALSE	NA
ENSG00000035687	0.81305	0.81055	1	1	FALSE	NA
ENSG00000035720	0.416234	0.336294	0.556641	0.768088	FALSE	NA
ENSG00000035862	0.929539	0.931658	0.556641	0.768088	FALSE	NA
ENSG00000035928	0.59411	0.59411	0.375	0.661634	FALSE	NA
ENSG00000036054	0.653224	0.606104	0.00390625	0.0556917	FALSE	NA
ENSG00000036257	0.693225	0.690952	0.130859	0.379501	FALSE	NA
ENSG00000036549	0.141809	0.0493079	0.00195312	0.0377028	TRUE	2
ENSG00000036672	-0.896289	-0.896291	0.00195312	0.0377028	TRUE	1
ENSG00000037042	0.15288	0.106998	0.00976562	0.0949573	FALSE	NA
ENSG00000037241	0.15336	0.200593	0.431641	0.684516	FALSE	NA
ENSG00000037280	-0.366882	-0.316879	0.845703	0.943049	FALSE	NA
ENSG00000037474	0.667241	0.672539	1	1	FALSE	NA
ENSG00000037637	0.265808	0.280135	0.921875	0.983253	FALSE	NA
ENSG00000037749	-0.501267	-0.163293	1	1	FALSE	NA
ENSG00000037757	0.320592	0.347771	0.105469	0.336185	FALSE	NA
ENSG00000037897	0.0416673	0.0416675	0.492188	0.730274	FALSE	NA
ENSG00000038002	-0.00901705	0.011744	0.232422	0.51125	FALSE	NA
ENSG00000038210	-0.03495	-0.0226022	0.105469	0.336185	FALSE	NA
ENSG00000038219	0.758851	0.759078	0.921875	0.983253	FALSE	NA
ENSG00000038274	0.600791	0.574346	0.00976562	0.0949573	FALSE	NA
ENSG00000038358	-0.691886	-0.691881	0.00390625	0.0556917	FALSE	NA
ENSG00000038382	0.692921	0.764013	1	1	FALSE	NA
ENSG00000038427	0.595381	0.481799	0.00195312	0.0377028	TRUE	1
ENSG00000038532	0.0671	0.0671006	0.845703	0.943049	FALSE	NA
ENSG00000038945	0.402245	0.235654	0.00390625	0.0556917	FALSE	NA
ENSG00000039068	0.707719	0.685014	0.275391	0.561594	FALSE	NA
ENSG00000039123	0.519737	0.524265	0.130859	0.379501	FALSE	NA
ENSG00000039319	0.402316	0.418235	0.130859	0.379501	FALSE	NA
ENSG00000039523	0.845206	0.881439	0.193359	0.473557	FALSE	NA
ENSG00000039560	0.488566	0.457162	0.0644531	0.290583	FALSE	NA
ENSG00000039650	0.375914	0.37936	0.193359	0.473557	FALSE	NA
ENSG00000040199	-0.458721	-0.45872	0.492188	0.730274	FALSE	NA
ENSG00000040275	0.172303	0.157677	0.556641	0.768088	FALSE	NA
ENSG00000040341	0.258523	0.258523	0.130859	0.379501	FALSE	NA
ENSG00000040487	0.270447	0.258765	0.130859	0.379501	FALSE	NA
ENSG00000040531	0.348837	0.348972	0.232422	0.51125	FALSE	NA
ENSG00000040608	-0.424142	-0.416023	0.322266	0.609951	FALSE	NA
ENSG00000040633	0.51342	0.520935	0.160156	0.425782	FALSE	NA
ENSG00000040933	0.516972	0.53143	0.556641	0.768088	FALSE	NA
ENSG00000041357	0.809073	0.788714	0.00195312	0.0377028	TRUE	2
ENSG00000041802	0.1657	0.207576	0.556641	0.768088	FALSE	NA
ENSG00000041982	0.919165	0.922501	0.492188	0.730274	FALSE	NA
ENSG00000041988	0.299217	0.328339	0.322266	0.609951	FALSE	NA
ENSG00000042062	0.0163846	-0.160204	0.00195312	0.0377028	TRUE	1
ENSG00000042088	-0.186187	-0.186187	0.625	0.812072	FALSE	NA
ENSG00000042286	0.130263	0.131061	0.375	0.661634	FALSE	NA
ENSG00000042429	0.277674	0.310201	0.431641	0.684516	FALSE	NA
ENSG00000042445	0.407329	0.407329	0.0839844	0.297399	FALSE	NA
ENSG00000042493	0.402221	0.381359	0.232422	0.51125	FALSE	NA
ENSG00000042753	1.00009	1.00264	0.695312	0.858514	FALSE	NA
ENSG00000042980	0.5007	0.306762	0.0136719	0.116118	FALSE	NA
ENSG00000043093	0.572412	0.573379	0.695312	0.858514	FALSE	NA
ENSG00000043143	0.607131	0.578296	0.232422	0.51125	FALSE	NA
ENSG00000043462	0.646597	0.628957	0.193359	0.473557	FALSE	NA
ENSG00000043514	-0.0540816	-0.030343	0.0488281	0.252794	FALSE	NA
ENSG00000044090	0.272835	0.275402	1	1	FALSE	NA
ENSG00000044115	0.908173	0.912755	0.921875	0.983253	FALSE	NA
ENSG00000044446	0.170663	0.157851	0.275391	0.561594	FALSE	NA
ENSG00000044459	0.185877	0.189041	0.695312	0.858514	FALSE	NA
ENSG00000044524	-0.279047	-0.176634	1	1	FALSE	NA
ENSG00000044574	0.928753	0.921195	0.0839844	0.297399	FALSE	NA
ENSG00000046647	0.169742	0.169743	0.0644531	0.290583	FALSE	NA
ENSG00000046651	0.551433	0.49602	0.0839844	0.297399	FALSE	NA
ENSG00000046653	1.01616	0.960367	0.00976562	0.0949573	FALSE	NA
ENSG00000046774	-0.21005	-0.261321	0.431641	0.684516	FALSE	NA
ENSG00000046889	-0.523546	-0.553503	0.00195312	0.0377028	TRUE	1
ENSG00000047056	0.0879222	0.0754278	0.625	0.812072	FALSE	NA
ENSG00000047188	0.307085	0.311888	0.431641	0.684516	FALSE	NA
ENSG00000047230	0.222222	0.23822	1	1	FALSE	NA
ENSG00000047249	0.526604	0.49752	0.130859	0.379501	FALSE	NA
ENSG00000047315	0.450422	0.441031	0.0195312	0.145159	FALSE	NA
ENSG00000047346	0.174579	0.081891	0.275391	0.561594	FALSE	NA
ENSG00000047365	0.0882717	0.0882718	0.695312	0.858514	FALSE	NA
ENSG00000047410	0.772664	0.765064	0.556641	0.768088	FALSE	NA
ENSG00000047457	0.106901	0.176706	0.0839844	0.297399	FALSE	NA
ENSG00000047578	-0.36299	-0.294655	1	1	FALSE	NA
ENSG00000047579	0.591685	0.492259	0.00976562	0.0949573	FALSE	NA
ENSG00000047621	0.0609659	0.0960013	0.375	0.661634	FALSE	NA
ENSG00000047634	-0.52477	-0.509656	0.0839844	0.297399	FALSE	NA
ENSG00000047644	-0.0461629	-0.276894	0.0644531	0.290583	FALSE	NA
ENSG00000047648	-1.2993	-1.2993	0.00195312	0.0377028	TRUE	1
ENSG00000047849	0.769372	0.768928	0.695312	0.858514	FALSE	NA
ENSG00000047932	0.150719	0.160448	0.232422	0.51125	FALSE	NA
ENSG00000048028	0.263022	0.263022	0.193359	0.473557	FALSE	NA
ENSG00000048052	-0.759956	-0.75994	1	1	FALSE	NA
ENSG00000048140	0.617179	0.609649	0.232422	0.51125	FALSE	NA
ENSG00000048162	0.474099	0.474099	0.193359	0.473557	FALSE	NA
ENSG00000048342	-0.216968	-0.216964	0.556641	0.768088	FALSE	NA
ENSG00000048392	0.587278	0.573494	0.322266	0.609951	FALSE	NA
ENSG00000048405	0.340515	0.327931	0.375	0.661634	FALSE	NA
ENSG00000048471	0.312412	1.06377e+06	1	1	FALSE	NA
ENSG00000048544	0.506939	0.506939	0.921875	0.983253	FALSE	NA
ENSG00000048649	0.481966	0.481966	0.232422	0.51125	FALSE	NA
ENSG00000048707	0.367991	0.374375	1	1	FALSE	NA
ENSG00000048740	0.686233	0.700585	1	1	FALSE	NA
ENSG00000048828	0.603401	0.665307	1	1	FALSE	NA
ENSG00000048991	0.118962	0.277613	0.769531	0.901587	FALSE	NA
ENSG00000049089	0.165253	0.258841	0.105469	0.336185	FALSE	NA
ENSG00000049130	-0.616319	-0.616321	0.275391	0.561594	FALSE	NA
ENSG00000049167	-0.215757	-0.215758	0.322266	0.609951	FALSE	NA
ENSG00000049239	0.360824	0.387857	0.769531	0.901587	FALSE	NA
ENSG00000049245	0.620352	0.611623	0.130859	0.379501	FALSE	NA
ENSG00000049246	-0.476328	-0.487532	0.00195312	0.0377028	TRUE	1
ENSG00000049249	-0.217886	0.319435	0.431641	0.684516	FALSE	NA
ENSG00000049323	0.291323	0.31191	1	1	FALSE	NA
ENSG00000049449	0.607	0.561015	0.0644531	0.290583	FALSE	NA
ENSG00000049540	0.279842	0.254573	0.431641	0.684516	FALSE	NA
ENSG00000049541	0.860282	0.863014	1	1	FALSE	NA
ENSG00000049618	0.191786	0.207798	1	1	FALSE	NA
ENSG00000049656	0.703629	0.699208	0.431641	0.684516	FALSE	NA
ENSG00000049759	-0.080578	-0.0794815	0.232422	0.51125	FALSE	NA
ENSG00000049768	0.0731269	219853	0.556641	0.768088	FALSE	NA
ENSG00000049769	-0.693237	-0.693235	0.00195312	0.0377028	FALSE	NA
ENSG00000049860	0.572491	0.564264	0.431641	0.684516	FALSE	NA
ENSG00000049883	-0.512377	-0.512377	0.625	0.812072	FALSE	NA
ENSG00000050130	0.477724	0.493302	0.492188	0.730274	FALSE	NA
ENSG00000050165	0.134447	0.111047	0.00976562	0.0949573	FALSE	NA
ENSG00000050344	0.46356	0.464855	0.695312	0.858514	FALSE	NA
ENSG00000050393	0.202005	0.182152	0.00390625	0.0556917	FALSE	NA
ENSG00000050405	0.730269	0.666197	0.00195312	0.0377028	TRUE	2
ENSG00000050426	0.549192	0.503989	0.00195312	0.0377028	TRUE	1
ENSG00000050438	-1.00801	772975	0.0839844	0.297399	FALSE	NA
ENSG00000050555	-0.550414	-0.519447	0.492188	0.730274	FALSE	NA
ENSG00000050628	-0.3175	-0.363861	0.00195312	0.0377028	TRUE	1
ENSG00000050748	0.12102	0.29626	1	1	FALSE	NA
ENSG00000050820	0.697338	0.687924	0.275391	0.561594	FALSE	NA
ENSG00000051009	0.424703	0.429913	0.375	0.661634	FALSE	NA
ENSG00000051108	1.0076	1.009	0.695312	0.858514	FALSE	NA
ENSG00000051128	0.469181	0.468089	0.232422	0.51125	FALSE	NA
ENSG00000051180	-0.0739863	-0.0572288	0.160156	0.425782	FALSE	NA
ENSG00000051341	-0.452841	-0.462928	0.160156	0.425782	FALSE	NA
ENSG00000051382	0.357696	0.366425	0.105469	0.336185	FALSE	NA
ENSG00000051523	1.10663	1.11102	0.921875	0.983253	FALSE	NA
ENSG00000051596	0.152758	0.0987257	0.0644531	0.290583	FALSE	NA
ENSG00000051620	0.383676	0.596127	0.130859	0.379501	FALSE	NA
ENSG00000051825	-0.0566188	-0.109528	0.0136719	0.116118	FALSE	NA
ENSG00000052126	-0.00367835	0.00354742	0.625	0.812072	FALSE	NA
ENSG00000052723	0.454668	0.669868	0.769531	0.901587	FALSE	NA
ENSG00000052749	-0.109055	-0.0247796	0.556641	0.768088	FALSE	NA
ENSG00000052795	0.747565	0.730364	0.193359	0.473557	FALSE	NA
ENSG00000052802	0.303386	0.307219	0.556641	0.768088	FALSE	NA
ENSG00000052841	0.587426	0.592593	0.492188	0.730274	FALSE	NA
ENSG00000053254	0.601431	0.57096	0.00390625	0.0556917	FALSE	NA
ENSG00000053371	0.577306	0.600433	0.921875	0.983253	FALSE	NA
ENSG00000053372	0.733408	0.686848	0.00195312	0.0377028	TRUE	2
ENSG00000053501	0.384809	0.384809	0.130859	0.379501	FALSE	NA
ENSG00000053702	-0.893679	-0.973411	0.00195312	0.0377028	TRUE	1
ENSG00000053747	-0.136299	-0.136299	0.193359	0.473557	FALSE	NA
ENSG00000053770	0.0552999	0.0868593	0.00585938	0.0708102	FALSE	NA
ENSG00000053900	0.00120133	0.00927173	1	1	FALSE	NA
ENSG00000053918	49.4248	8.19074e+06	0.00585938	0.0708102	FALSE	NA
ENSG00000054116	0.671305	0.678788	0.845703	0.943049	FALSE	NA
ENSG00000054118	0.702839	0.703346	0.769531	0.901587	FALSE	NA
ENSG00000054148	0.850651	0.849767	0.232422	0.51125	FALSE	NA
ENSG00000054219	0.37416	0.147395	0.0273438	0.175946	FALSE	NA
ENSG00000054267	0.405788	0.409151	0.769531	0.901587	FALSE	NA
ENSG00000054282	0.013196	0.00280651	0.0371094	0.214716	FALSE	NA
ENSG00000054392	-0.163472	-0.163454	0.0839844	0.297399	FALSE	NA
ENSG00000054523	0.350414	0.332278	0.769531	0.901587	FALSE	NA
ENSG00000054598	-0.564974	1.22825e+06	0.492188	0.730274	FALSE	NA
ENSG00000054611	0.648051	0.673876	0.769531	0.901587	FALSE	NA
ENSG00000054654	0.826495	0.814855	0.0839844	0.297399	FALSE	NA
ENSG00000054690	0.332208	0.430196	0.921875	0.983253	FALSE	NA
ENSG00000054793	0.607202	0.553526	0.0839844	0.297399	FALSE	NA
ENSG00000054965	0.438293	0.440703	0.492188	0.730274	FALSE	NA
ENSG00000054967	0.199475	1.78553e+06	0.695312	0.858514	FALSE	NA
ENSG00000054983	0.0775133	0.117024	0.695312	0.858514	FALSE	NA
ENSG00000055044	0.604495	0.584988	0.0488281	0.252794	FALSE	NA
ENSG00000055070	0.977445	0.979202	0.492188	0.730274	FALSE	NA
ENSG00000055130	0.637609	0.653977	0.556641	0.768088	FALSE	NA
ENSG00000055147	0.380979	0.38098	0.322266	0.609951	FALSE	NA
ENSG00000055163	0.443727	0.378071	0.275391	0.561594	FALSE	NA
ENSG00000055208	0.453431	0.456639	0.275391	0.561594	FALSE	NA
ENSG00000055211	0.346371	0.493553	0.322266	0.609951	FALSE	NA
ENSG00000055332	0.594492	0.594492	0.00390625	0.0556917	FALSE	NA
ENSG00000055483	0.52614	0.526287	0.322266	0.609951	FALSE	NA
ENSG00000055609	0.417165	0.417165	0.0644531	0.290583	FALSE	NA
ENSG00000055732	0.700959	0.78454	0.431641	0.684516	FALSE	NA
ENSG00000055917	0.779761	0.761271	0.105469	0.336185	FALSE	NA
ENSG00000055950	0.405721	0.405721	0.105469	0.336185	FALSE	NA
ENSG00000056050	0.3292	0.343252	1	1	FALSE	NA
ENSG00000056097	0.790451	0.790451	0.322266	0.609951	FALSE	NA
ENSG00000056277	-0.435622	-0.496853	0.232422	0.51125	FALSE	NA
ENSG00000056558	0.103816	0.0959273	0.492188	0.730274	FALSE	NA
ENSG00000056586	0.367975	0.367975	1	1	FALSE	NA
ENSG00000056736	-0.583058	-0.693292	0.00195312	0.0377028	TRUE	1
ENSG00000056972	0.298114	0.340817	0.556641	0.768088	FALSE	NA
ENSG00000056998	0.159557	0.169833	0.431641	0.684516	FALSE	NA
ENSG00000057019	0.542648	0.55058	0.375	0.661634	FALSE	NA
ENSG00000057252	0.506682	0.50906	0.00585938	0.0708102	FALSE	NA
ENSG00000057608	0.891816	0.906265	0.105469	0.336185	FALSE	NA
ENSG00000057657	-0.130868	-0.0558002	0.431641	0.684516	FALSE	NA
ENSG00000057663	0.137141	0.142501	0.0273438	0.175946	FALSE	NA
ENSG00000057757	0.215447	0.215447	0.00976562	0.0949573	FALSE	NA
ENSG00000057935	0.292894	0.346992	0.695312	0.858514	FALSE	NA
ENSG00000058056	0.110099	0.343544	1	1	FALSE	NA
ENSG00000058063	0.311258	0.304666	0.375	0.661634	FALSE	NA
ENSG00000058085	-0.341228	0.0199566	0.431641	0.684516	FALSE	NA
ENSG00000058091	0.0708535	0.0708748	0.492188	0.730274	FALSE	NA
ENSG00000058262	0.942919	0.942919	0.625	0.812072	FALSE	NA
ENSG00000058272	0.691403	0.70164	0.105469	0.336185	FALSE	NA
ENSG00000058453	-0.178486	-0.178486	0.322266	0.609951	FALSE	NA
ENSG00000058600	0.294548	0.312307	1	1	FALSE	NA
ENSG00000058668	0.689405	0.678741	0.0644531	0.290583	FALSE	NA
ENSG00000058673	0.943356	0.948241	0.375	0.661634	FALSE	NA
ENSG00000058729	0.344117	0.323834	0.130859	0.379501	FALSE	NA
ENSG00000058799	0.0420565	0.0663717	0.921875	0.983253	FALSE	NA
ENSG00000058804	0.313068	0.338214	0.556641	0.768088	FALSE	NA
ENSG00000058866	-0.072928	0.055923	0.322266	0.609951	FALSE	NA
ENSG00000059122	0.419251	0.431135	0.492188	0.730274	FALSE	NA
ENSG00000059145	-0.302157	-0.302157	0.00195312	0.0377028	FALSE	NA
ENSG00000059377	0.796433	0.699384	0.00976562	0.0949573	FALSE	NA
ENSG00000059378	0.916699	0.895057	0.00390625	0.0556917	FALSE	NA
ENSG00000059573	0.534951	0.504936	0.322266	0.609951	FALSE	NA
ENSG00000059588	0.492745	0.448661	0.00585938	0.0708102	FALSE	NA
ENSG00000059691	0.327859	0.32007	0.275391	0.561594	FALSE	NA
ENSG00000059728	-1.0243	-1.0243	0.275391	0.561594	FALSE	NA
ENSG00000059758	0.321654	0.258207	0.00195312	0.0377028	TRUE	1
ENSG00000059769	0.210952	0.175106	0.275391	0.561594	FALSE	NA
ENSG00000059804	0.833053	0.82757	0.695312	0.858514	FALSE	NA
ENSG00000059915	-0.449903	10663.3	0.845703	0.943049	FALSE	NA
ENSG00000060069	0.17518	0.194128	0.193359	0.473557	FALSE	NA
ENSG00000060138	0.872459	0.874426	1	1	FALSE	NA
ENSG00000060237	0.794825	0.794825	0.130859	0.379501	FALSE	NA
ENSG00000060339	0.460642	0.464568	0.275391	0.561594	FALSE	NA
ENSG00000060491	0.90097	0.918886	0.625	0.812072	FALSE	NA
ENSG00000060558	-0.114306	0.221513	0.556641	0.768088	FALSE	NA
ENSG00000060642	-0.16596	-0.16596	0.232422	0.51125	FALSE	NA
ENSG00000060688	0.662302	0.667472	0.769531	0.901587	FALSE	NA
ENSG00000060718	-0.472832	-0.472832	0.375	0.661634	FALSE	NA
ENSG00000060749	0.453562	0.456725	1	1	FALSE	NA
ENSG00000060762	0.208228	0.223849	0.232422	0.51125	FALSE	NA
ENSG00000060971	-0.650941	-0.650939	0.130859	0.379501	FALSE	NA
ENSG00000060982	-0.204588	-0.20459	0.232422	0.51125	FALSE	NA
ENSG00000061273	0.542163	0.532304	0.431641	0.684516	FALSE	NA
ENSG00000061337	0.230185	0.335218	0.921875	0.983253	FALSE	NA
ENSG00000061656	0.0349486	0.0888452	0.130859	0.379501	FALSE	NA
ENSG00000061676	0.767908	0.755847	0.431641	0.684516	FALSE	NA
ENSG00000061794	0.492708	0.490445	0.556641	0.768088	FALSE	NA
ENSG00000061918	-0.442339	3513379240	0.431641	0.684516	FALSE	NA
ENSG00000061936	0.724801	0.720601	0.322266	0.609951	FALSE	NA
ENSG00000061938	0.443841	0.406162	0.375	0.661634	FALSE	NA
ENSG00000061987	0.485542	0.485264	0.695312	0.858514	FALSE	NA
ENSG00000062038	-0.149327	-0.0566209	0.0839844	0.297399	FALSE	NA
ENSG00000062194	0.717666	0.693042	0.00585938	0.0708102	FALSE	NA
ENSG00000062282	-0.167213	-0.0531249	0.556641	0.768088	FALSE	NA
ENSG00000062370	-0.495495	-0.495497	0.232422	0.51125	FALSE	NA
ENSG00000062485	0.575101	0.54982	0.160156	0.425782	FALSE	NA
ENSG00000062524	-0.760645	-0.760644	0.00195312	0.0377028	FALSE	NA
ENSG00000062598	0.517895	0.497873	0.275391	0.561594	FALSE	NA
ENSG00000062650	0.499424	0.488324	0.0839844	0.297399	FALSE	NA
ENSG00000062716	0.918594	0.917864	0.431641	0.684516	FALSE	NA
ENSG00000062725	0.551734	0.563705	0.375	0.661634	FALSE	NA
ENSG00000062822	0.392602	0.398139	1	1	FALSE	NA
ENSG00000063046	0.900589	0.90238	0.00585938	0.0708102	FALSE	NA
ENSG00000063127	-0.0273576	-0.143373	0.0371094	0.214716	FALSE	NA
ENSG00000063169	-0.596486	-0.596486	0.160156	0.425782	FALSE	NA
ENSG00000063177	0.818447	0.83507	0.625	0.812072	FALSE	NA
ENSG00000063180	-0.101634	-0.0879232	0.492188	0.730274	FALSE	NA
ENSG00000063241	0.716198	0.718147	0.492188	0.730274	FALSE	NA
ENSG00000063244	0.756463	0.758808	0.492188	0.730274	FALSE	NA
ENSG00000063245	0.684641	0.688229	0.492188	0.730274	FALSE	NA
ENSG00000063322	0.645383	0.628544	0.160156	0.425782	FALSE	NA
ENSG00000063587	-0.164526	-0.286642	0.375	0.661634	FALSE	NA
ENSG00000063601	0.452983	0.464033	0.769531	0.901587	FALSE	NA
ENSG00000063660	-0.40753	-0.416597	0.0136719	0.116118	FALSE	NA
ENSG00000063761	-0.0917049	-0.0917051	0.375	0.661634	FALSE	NA
ENSG00000063854	0.412878	0.422614	0.0371094	0.214716	FALSE	NA
ENSG00000063978	0.641574	0.617719	0.0488281	0.252794	FALSE	NA
ENSG00000064012	0.248822	0.248822	0.160156	0.425782	FALSE	NA
ENSG00000064042	-1.02077	-1.02077	0.160156	0.425782	FALSE	NA
ENSG00000064102	0.026744	0.0378038	0.556641	0.768088	FALSE	NA
ENSG00000064115	0.718671	0.70624	0.0644531	0.290583	FALSE	NA
ENSG00000064199	-0.0836525	-0.0836449	0.556641	0.768088	FALSE	NA
ENSG00000064201	-0.331514	1735257887	1	1	FALSE	NA
ENSG00000064205	0.0291658	1771029604	0.232422	0.51125	FALSE	NA
ENSG00000064218	-0.894604	-0.894606	0.492188	0.730274	FALSE	NA
ENSG00000064225	0.777616	0.717684	0.00195312	0.0377028	TRUE	2
ENSG00000064270	-1.09615	-1.12499	0.0839844	0.297399	FALSE	NA
ENSG00000064300	0.43103	0.49098	0.375	0.661634	FALSE	NA
ENSG00000064309	-0.383588	-0.383588	0.431641	0.684516	FALSE	NA
ENSG00000064313	0.552869	0.55348	0.160156	0.425782	FALSE	NA
ENSG00000064393	1.02562	1.02698	0.695312	0.858514	FALSE	NA
ENSG00000064419	0.473586	0.492036	1	1	FALSE	NA
ENSG00000064490	0.088947	0.175754	0.921875	0.983253	FALSE	NA
ENSG00000064545	0.160426	0.161466	1	1	FALSE	NA
ENSG00000064547	0.411697	0.674287	0.921875	0.983253	FALSE	NA
ENSG00000064601	0.652102	0.641055	0.431641	0.684516	FALSE	NA
ENSG00000064607	0.759087	0.735652	0.0273438	0.175946	FALSE	NA
ENSG00000064651	0.519698	0.519145	0.921875	0.983253	FALSE	NA
ENSG00000064652	-0.362023	-0.327318	0.0839844	0.297399	FALSE	NA
ENSG00000064666	1.00796	1.00664	0.431641	0.684516	FALSE	NA
ENSG00000064687	0.279385	0.271309	0.921875	0.983253	FALSE	NA
ENSG00000064703	0.226547	0.230365	0.492188	0.730274	FALSE	NA
ENSG00000064726	0.539278	0.539278	1	1	FALSE	NA
ENSG00000064763	-0.89602	-0.896016	0.492188	0.730274	FALSE	NA
ENSG00000064886	0.0628584	7.87414e+06	1	1	FALSE	NA
ENSG00000064932	0.765048	0.716995	0.0488281	0.252794	FALSE	NA
ENSG00000064933	0.344726	0.353958	0.695312	0.858514	FALSE	NA
ENSG00000064961	0.775768	0.763277	0.695312	0.858514	FALSE	NA
ENSG00000064989	-0.45388	244438	0.0839844	0.297399	FALSE	NA
ENSG00000064995	0.549759	0.552953	0.0644531	0.290583	FALSE	NA
ENSG00000064999	0.881958	1.01467	0.130859	0.379501	FALSE	NA
ENSG00000065000	0.91433	0.915963	0.275391	0.561594	FALSE	NA
ENSG00000065029	0.544109	0.449674	0.0273438	0.175946	FALSE	NA
ENSG00000065054	0.411443	0.412803	0.921875	0.983253	FALSE	NA
ENSG00000065057	0.624988	0.622402	0.322266	0.609951	FALSE	NA
ENSG00000065060	0.276201	0.22489	0.193359	0.473557	FALSE	NA
ENSG00000065135	0.574733	0.522787	0.0273438	0.175946	FALSE	NA
ENSG00000065150	0.778317	0.799539	0.769531	0.901587	FALSE	NA
ENSG00000065154	0.188826	0.192991	1	1	FALSE	NA
ENSG00000065183	0.441052	0.455639	0.769531	0.901587	FALSE	NA
ENSG00000065243	0.544956	0.539043	0.160156	0.425782	FALSE	NA
ENSG00000065268	0.705612	0.685712	0.00585938	0.0708102	FALSE	NA
ENSG00000065308	0.171221	0.174174	0.695312	0.858514	FALSE	NA
ENSG00000065328	-0.493741	-0.493739	0.232422	0.51125	FALSE	NA
ENSG00000065357	0.485397	0.372284	0.0644531	0.290583	FALSE	NA
ENSG00000065361	0.994524	0.97062	0.0195312	0.145159	FALSE	NA
ENSG00000065371	-0.100925	-0.189663	0.00195312	0.0377028	TRUE	2
ENSG00000065413	0.626855	0.625798	0.322266	0.609951	FALSE	NA
ENSG00000065427	0.716175	0.722132	0.375	0.661634	FALSE	NA
ENSG00000065457	-0.0233659	-0.00469206	0.921875	0.983253	FALSE	NA
ENSG00000065485	-0.0310493	-0.000793695	0.431641	0.684516	FALSE	NA
ENSG00000065491	0.122208	0.122209	0.322266	0.609951	FALSE	NA
ENSG00000065518	0.842101	0.845059	0.0839844	0.297399	FALSE	NA
ENSG00000065526	0.506505	0.473726	0.105469	0.336185	FALSE	NA
ENSG00000065534	0.767625	0.692616	0.275391	0.561594	FALSE	NA
ENSG00000065548	0.554706	0.546164	0.275391	0.561594	FALSE	NA
ENSG00000065559	0.400161	0.424607	0.556641	0.768088	FALSE	NA
ENSG00000065600	0.37414	0.242328	0.00195312	0.0377028	TRUE	2
ENSG00000065609	-0.613845	-0.613846	0.00195312	0.0377028	TRUE	1
ENSG00000065613	0.394594	0.400179	0.232422	0.51125	FALSE	NA
ENSG00000065615	-0.127425	-0.127424	0.105469	0.336185	FALSE	NA
ENSG00000065665	-0.252707	-0.252707	0.0371094	0.214716	FALSE	NA
ENSG00000065675	-1.12776	-1.12265	0.130859	0.379501	FALSE	NA
ENSG00000065717	0.412006	0.423648	0.769531	0.901587	FALSE	NA
ENSG00000065802	0.218132	0.139519	0.00390625	0.0556917	FALSE	NA
ENSG00000065809	0.584076	1.05982e+08	0.0644531	0.290583	FALSE	NA
ENSG00000065833	-1.26315	-1.26316	0.00195312	0.0377028	TRUE	1
ENSG00000065882	0.465004	0.462631	0.695312	0.858514	FALSE	NA
ENSG00000065883	0.371424	0.407357	0.845703	0.943049	FALSE	NA
ENSG00000065911	0.381504	0.299687	0.00976562	0.0949573	FALSE	NA
ENSG00000065923	0.043644	0.0471723	1	1	FALSE	NA
ENSG00000065970	0.349871	0.376634	0.232422	0.51125	FALSE	NA
ENSG00000065978	0.968297	0.968765	0.130859	0.379501	FALSE	NA
ENSG00000065989	0.5712	0.572868	0.492188	0.730274	FALSE	NA
ENSG00000066027	0.524511	0.475134	0.00195312	0.0377028	TRUE	1
ENSG00000066044	0.747995	0.729909	0.0839844	0.297399	FALSE	NA
ENSG00000066056	0.126515	0.265588	0.275391	0.561594	FALSE	NA
ENSG00000066084	0.795142	0.780333	0.275391	0.561594	FALSE	NA
ENSG00000066117	0.594734	0.531319	0.0195312	0.145159	FALSE	NA
ENSG00000066135	0.0609799	0.0338086	0.232422	0.51125	FALSE	NA
ENSG00000066136	0.614571	0.619858	0.0839844	0.297399	FALSE	NA
ENSG00000066279	0.311477	0.229179	0.0644531	0.290583	FALSE	NA
ENSG00000066294	0.350859	0.273576	0.0839844	0.297399	FALSE	NA
ENSG00000066322	0.971057	0.972511	0.695312	0.858514	FALSE	NA
ENSG00000066336	0.701148	0.666631	0.0839844	0.297399	FALSE	NA
ENSG00000066379	0.31395	0.137635	0.00195312	0.0377028	TRUE	1
ENSG00000066382	-0.0817174	-0.063737	0.232422	0.51125	FALSE	NA
ENSG00000066422	0.361111	0.364738	0.769531	0.901587	FALSE	NA
ENSG00000066427	0.347896	0.302537	0.160156	0.425782	FALSE	NA
ENSG00000066455	0.30426	0.298748	0.375	0.661634	FALSE	NA
ENSG00000066557	0.302197	0.312211	0.769531	0.901587	FALSE	NA
ENSG00000066583	-0.0210972	0.000709353	0.375	0.661634	FALSE	NA
ENSG00000066629	-0.42282	-0.422795	0.492188	0.730274	FALSE	NA
ENSG00000066651	-0.232147	-0.232144	0.769531	0.901587	FALSE	NA
ENSG00000066654	0.399828	0.403624	0.275391	0.561594	FALSE	NA
ENSG00000066697	0.405585	0.360522	0.00976562	0.0949573	FALSE	NA
ENSG00000066735	-0.478995	-0.478987	1	1	FALSE	NA
ENSG00000066739	0.556965	0.515991	0.0488281	0.252794	FALSE	NA
ENSG00000066777	0.315031	0.324345	1	1	FALSE	NA
ENSG00000066827	0.0163444	0.0178686	0.695312	0.858514	FALSE	NA
ENSG00000066855	-0.0913789	-0.091379	0.130859	0.379501	FALSE	NA
ENSG00000066923	0.267663	0.301018	0.845703	0.943049	FALSE	NA
ENSG00000066926	0.443092	0.433393	0.0488281	0.252794	FALSE	NA
ENSG00000066933	0.24011	0.24011	0.232422	0.51125	FALSE	NA
ENSG00000067048	0.653055	0.617112	0.00585938	0.0708102	FALSE	NA
ENSG00000067057	0.752165	0.731217	0.375	0.661634	FALSE	NA
ENSG00000067064	0.670467	0.681585	0.625	0.812072	FALSE	NA
ENSG00000067066	0.838027	0.831171	0.375	0.661634	FALSE	NA
ENSG00000067082	0.902547	0.901045	0.431641	0.684516	FALSE	NA
ENSG00000067113	-0.888877	-0.888876	0.625	0.812072	FALSE	NA
ENSG00000067141	-0.221881	-0.251697	0.0839844	0.297399	FALSE	NA
ENSG00000067167	0.942022	0.942022	0.845703	0.943049	FALSE	NA
ENSG00000067177	-0.417586	-0.417396	0.431641	0.684516	FALSE	NA
ENSG00000067182	0.761339	0.75623	0.00976562	0.0949573	FALSE	NA
ENSG00000067191	-0.386783	-0.384639	0.695312	0.858514	FALSE	NA
ENSG00000067208	0.28906	0.28906	0.0273438	0.175946	FALSE	NA
ENSG00000067221	0.37417	0.37417	0.0839844	0.297399	FALSE	NA
ENSG00000067225	0.983276	0.990049	0.695312	0.858514	FALSE	NA
ENSG00000067248	0.259611	0.286738	0.431641	0.684516	FALSE	NA
ENSG00000067334	0.274339	0.141538	0.00195312	0.0377028	TRUE	1
ENSG00000067365	0.24107	0.241072	0.845703	0.943049	FALSE	NA
ENSG00000067369	-0.459597	-0.459597	1	1	FALSE	NA
ENSG00000067445	0.499415	0.52959	0.375	0.661634	FALSE	NA
ENSG00000067533	0.258954	0.229405	0.0273438	0.175946	FALSE	NA
ENSG00000067560	0.949856	0.950384	0.0488281	0.252794	FALSE	NA
ENSG00000067596	0.158826	0.183496	0.695312	0.858514	FALSE	NA
ENSG00000067606	-0.702978	-0.702972	1	1	FALSE	NA
ENSG00000067646	-0.102563	-0.100079	1	1	FALSE	NA
ENSG00000067704	0.659139	0.632944	0.0644531	0.290583	FALSE	NA
ENSG00000067715	-0.692575	-0.692567	0.431641	0.684516	FALSE	NA
ENSG00000067798	0.197626	0.197926	0.845703	0.943049	FALSE	NA
ENSG00000067829	0.409055	0.430742	0.492188	0.730274	FALSE	NA
ENSG00000067836	0.330553	0.330553	0.160156	0.425782	FALSE	NA
ENSG00000067840	-0.563269	-0.542903	0.556641	0.768088	FALSE	NA
ENSG00000067900	0.748574	0.748776	0.625	0.812072	FALSE	NA
ENSG00000067955	0.695712	0.695712	0.375	0.661634	FALSE	NA
ENSG00000067992	-0.302946	-0.302946	0.0839844	0.297399	FALSE	NA
ENSG00000068001	0.742678	0.731617	0.130859	0.379501	FALSE	NA
ENSG00000068024	-0.0216584	-0.0216584	0.375	0.661634	FALSE	NA
ENSG00000068028	0.380104	0.374348	0.0839844	0.297399	FALSE	NA
ENSG00000068078	-0.0566893	-0.00119545	0.275391	0.561594	FALSE	NA
ENSG00000068079	0.788003	0.784977	0.0644531	0.290583	FALSE	NA
ENSG00000068097	0.196197	0.231895	0.322266	0.609951	FALSE	NA
ENSG00000068120	0.683138	0.673911	0.492188	0.730274	FALSE	NA
ENSG00000068137	0.13319	0.129845	0.431641	0.684516	FALSE	NA
ENSG00000068305	0.232008	0.293621	0.845703	0.943049	FALSE	NA
ENSG00000068308	0.685969	0.686663	0.275391	0.561594	FALSE	NA
ENSG00000068323	0.448919	0.460088	0.769531	0.901587	FALSE	NA
ENSG00000068354	0.0650027	0.0687601	0.695312	0.858514	FALSE	NA
ENSG00000068366	0.589865	0.589865	0.921875	0.983253	FALSE	NA
ENSG00000068383	-0.489396	1.53357e+06	1	1	FALSE	NA
ENSG00000068394	0.321498	0.321476	0.625	0.812072	FALSE	NA
ENSG00000068400	0.493492	0.49359	0.695312	0.858514	FALSE	NA
ENSG00000068438	0.487028	0.487028	0.193359	0.473557	FALSE	NA
ENSG00000068489	0.380569	0.442251	0.431641	0.684516	FALSE	NA
ENSG00000068650	-0.130078	-0.100957	0.556641	0.768088	FALSE	NA
ENSG00000068654	0.276339	0.276339	0.322266	0.609951	FALSE	NA
ENSG00000068697	0.956174	0.956363	0.0273438	0.175946	FALSE	NA
ENSG00000068724	0.136344	0.136346	0.625	0.812072	FALSE	NA
ENSG00000068745	0.608625	0.566794	0.0371094	0.214716	FALSE	NA
ENSG00000068784	0.0235469	0.0406196	0.492188	0.730274	FALSE	NA
ENSG00000068796	0.464657	0.463658	0.492188	0.730274	FALSE	NA
ENSG00000068831	0.835242	0.805309	0.322266	0.609951	FALSE	NA
ENSG00000068878	0.250768	0.250768	0.0195312	0.145159	FALSE	NA
ENSG00000068885	0.279126	0.276992	0.556641	0.768088	FALSE	NA
ENSG00000068903	0.872972	0.864692	0.105469	0.336185	FALSE	NA
ENSG00000068912	0.756014	0.755507	0.695312	0.858514	FALSE	NA
ENSG00000068971	0.194983	0.0791701	0.00390625	0.0556917	FALSE	NA
ENSG00000068976	-0.741908	-0.723517	0.431641	0.684516	FALSE	NA
ENSG00000069020	-0.491177	-0.492503	0.0371094	0.214716	FALSE	NA
ENSG00000069122	0.643048	0.62674	0.232422	0.51125	FALSE	NA
ENSG00000069188	-0.420758	2.03062e+06	1	1	FALSE	NA
ENSG00000069248	0.373153	0.373153	0.556641	0.768088	FALSE	NA
ENSG00000069275	1.03091	1.03675	0.625	0.812072	FALSE	NA
ENSG00000069329	0.660808	0.661214	1	1	FALSE	NA
ENSG00000069345	0.490524	0.508458	0.105469	0.336185	FALSE	NA
ENSG00000069399	0.534866	0.515716	0.625	0.812072	FALSE	NA
ENSG00000069424	0.40889	0.425337	1	1	FALSE	NA
ENSG00000069431	-0.443558	-0.443556	0.556641	0.768088	FALSE	NA
ENSG00000069493	0.645343	0.65528	0.625	0.812072	FALSE	NA
ENSG00000069509	-0.0714615	-0.0714614	0.232422	0.51125	FALSE	NA
ENSG00000069535	-0.751497	1728182227	0.0839844	0.297399	FALSE	NA
ENSG00000069667	0.0219699	0.0509956	0.275391	0.561594	FALSE	NA
ENSG00000069696	-0.237373	-0.0951505	0.556641	0.768088	FALSE	NA
ENSG00000069702	-0.216654	-0.216654	0.625	0.812072	FALSE	NA
ENSG00000069712	-0.35603	-0.356026	0.0371094	0.214716	FALSE	NA
ENSG00000069849	0.910244	0.915886	0.625	0.812072	FALSE	NA
ENSG00000069869	0.509166	0.447248	0.0371094	0.214716	FALSE	NA
ENSG00000069943	-0.60856	-0.803611	0.00195312	0.0377028	TRUE	1
ENSG00000069956	0.402611	0.408929	0.845703	0.943049	FALSE	NA
ENSG00000069966	0.390183	0.321852	0.105469	0.336185	FALSE	NA
ENSG00000069974	0.607108	0.606129	1	1	FALSE	NA
ENSG00000069998	0.372786	0.391462	0.845703	0.943049	FALSE	NA
ENSG00000070010	0.657088	0.657088	1	1	FALSE	NA
ENSG00000070018	0.246886	0.246886	1	1	FALSE	NA
ENSG00000070047	0.53116	0.551131	1	1	FALSE	NA
ENSG00000070061	0.178123	0.171128	0.275391	0.561594	FALSE	NA
ENSG00000070081	0.338832	0.348102	0.0488281	0.252794	FALSE	NA
ENSG00000070087	0.598908	0.558127	0.0371094	0.214716	FALSE	NA
ENSG00000070190	0.618521	0.807571	0.0839844	0.297399	FALSE	NA
ENSG00000070214	0.475664	0.452861	0.0273438	0.175946	FALSE	NA
ENSG00000070269	0.16346	0.163461	0.556641	0.768088	FALSE	NA
ENSG00000070367	0.725219	0.721756	0.431641	0.684516	FALSE	NA
ENSG00000070404	0.682459	0.69138	0.375	0.661634	FALSE	NA
ENSG00000070413	0.47001	0.517667	0.492188	0.730274	FALSE	NA
ENSG00000070423	0.75466	0.768229	0.322266	0.609951	FALSE	NA
ENSG00000070444	0.523486	0.523486	0.275391	0.561594	FALSE	NA
ENSG00000070476	0.31922	0.35106	0.625	0.812072	FALSE	NA
ENSG00000070495	0.42348	0.441168	0.0644531	0.290583	FALSE	NA
ENSG00000070501	0.329956	0.335737	0.322266	0.609951	FALSE	NA
ENSG00000070540	-0.13401	-0.134008	0.0839844	0.297399	FALSE	NA
ENSG00000070601	-1.26519	-1.26519	0.845703	0.943049	FALSE	NA
ENSG00000070610	0.478705	0.490068	0.625	0.812072	FALSE	NA
ENSG00000070614	0.356048	0.356049	0.0488281	0.252794	FALSE	NA
ENSG00000070669	0.0550706	-0.0269207	0.0839844	0.297399	FALSE	NA
ENSG00000070718	0.511074	0.495468	0.322266	0.609951	FALSE	NA
ENSG00000070731	-0.0825564	-0.0286171	0.0839844	0.297399	FALSE	NA
ENSG00000070756	0.588746	0.605046	0.193359	0.473557	FALSE	NA
ENSG00000070759	-0.173248	-0.0955754	0.322266	0.609951	FALSE	NA
ENSG00000070761	0.378899	0.380582	0.00585938	0.0708102	FALSE	NA
ENSG00000070770	0.600485	0.561065	0.00585938	0.0708102	FALSE	NA
ENSG00000070778	0.0335267	0.0335273	0.0839844	0.297399	FALSE	NA
ENSG00000070785	0.127431	0.118276	0.845703	0.943049	FALSE	NA
ENSG00000070814	0.606605	0.555686	0.0839844	0.297399	FALSE	NA
ENSG00000070831	0.978229	0.981037	0.0644531	0.290583	FALSE	NA
ENSG00000070882	-0.0540649	-0.051521	0.232422	0.51125	FALSE	NA
ENSG00000070950	-0.194106	-0.208903	0.193359	0.473557	FALSE	NA
ENSG00000070961	0.530282	0.480566	0.0839844	0.297399	FALSE	NA
ENSG00000071051	0.489989	0.564427	0.0488281	0.252794	FALSE	NA
ENSG00000071054	0.807677	0.813487	0.130859	0.379501	FALSE	NA
ENSG00000071073	0.410702	0.434964	0.556641	0.768088	FALSE	NA
ENSG00000071082	0.589376	0.595479	0.625	0.812072	FALSE	NA
ENSG00000071127	0.892819	0.896325	0.322266	0.609951	FALSE	NA
ENSG00000071189	0.353502	0.357643	0.0488281	0.252794	FALSE	NA
ENSG00000071205	0.218652	0.12636	0.0195312	0.145159	FALSE	NA
ENSG00000071242	-0.0605581	3700995562	0.431641	0.684516	FALSE	NA
ENSG00000071243	0.176711	0.186956	0.492188	0.730274	FALSE	NA
ENSG00000071246	-0.237274	-0.177473	0.695312	0.858514	FALSE	NA
ENSG00000071282	0.449069	0.452714	0.769531	0.901587	FALSE	NA
ENSG00000071462	0.48212	0.48212	0.845703	0.943049	FALSE	NA
ENSG00000071537	0.564011	0.553001	0.0195312	0.145159	FALSE	NA
ENSG00000071539	0.138753	0.212695	1	1	FALSE	NA
ENSG00000071553	0.96737	0.972531	0.130859	0.379501	FALSE	NA
ENSG00000071564	0.667405	0.670041	0.769531	0.901587	FALSE	NA
ENSG00000071575	0.977922	0.977984	0.845703	0.943049	FALSE	NA
ENSG00000071626	0.95316	0.922915	0.0371094	0.214716	FALSE	NA
ENSG00000071655	0.7952	0.795733	0.130859	0.379501	FALSE	NA
ENSG00000071794	0.0404791	0.063229	0.105469	0.336185	FALSE	NA
ENSG00000071859	1.01782	1.01403	0.556641	0.768088	FALSE	NA
ENSG00000071889	0.614415	0.614786	0.0273438	0.175946	FALSE	NA
ENSG00000071894	0.628504	0.628771	0.769531	0.901587	FALSE	NA
ENSG00000071967	0.742235	0.722489	0.492188	0.730274	FALSE	NA
ENSG00000071991	0.54976	0.59907	0.431641	0.684516	FALSE	NA
ENSG00000071994	0.301748	0.28269	0.130859	0.379501	FALSE	NA
ENSG00000072041	0.0582516	-0.150926	0.0839844	0.297399	FALSE	NA
ENSG00000072042	0.275031	0.275031	0.0195312	0.145159	FALSE	NA
ENSG00000072062	0.746121	0.756832	0.0195312	0.145159	FALSE	NA
ENSG00000072071	-0.079821	-0.134701	0.00390625	0.0556917	FALSE	NA
ENSG00000072110	1.06497	1.06929	0.0136719	0.116118	FALSE	NA
ENSG00000072121	0.276494	0.282198	0.845703	0.943049	FALSE	NA
ENSG00000072134	0.532203	0.460508	0.232422	0.51125	FALSE	NA
ENSG00000072135	0.568746	0.564998	0.769531	0.901587	FALSE	NA
ENSG00000072163	0.651282	1630894274	0.275391	0.561594	FALSE	NA
ENSG00000072195	-0.200721	-0.180848	0.845703	0.943049	FALSE	NA
ENSG00000072201	-0.891933	-0.891932	0.105469	0.336185	FALSE	NA
ENSG00000072210	0.525696	0.523937	0.431641	0.684516	FALSE	NA
ENSG00000072274	0.872374	0.848119	0.00976562	0.0949573	FALSE	NA
ENSG00000072310	0.66327	0.659682	0.0273438	0.175946	FALSE	NA
ENSG00000072315	5345.72	5345.74	0.0839844	0.297399	FALSE	NA
ENSG00000072364	0.73222	0.741312	0.556641	0.768088	FALSE	NA
ENSG00000072401	0.223943	0.223943	0.625	0.812072	FALSE	NA
ENSG00000072415	-0.0650177	-0.0650178	0.193359	0.473557	FALSE	NA
ENSG00000072422	-0.464762	-0.402285	0.160156	0.425782	FALSE	NA
ENSG00000072501	0.574892	0.575136	0.845703	0.943049	FALSE	NA
ENSG00000072506	0.209221	0.209221	0.845703	0.943049	FALSE	NA
ENSG00000072518	0.652855	0.672999	0.625	0.812072	FALSE	NA
ENSG00000072571	0.119019	0.107126	0.0488281	0.252794	FALSE	NA
ENSG00000072609	0.532532	0.561245	0.625	0.812072	FALSE	NA
ENSG00000072682	0.366302	0.705759	0.921875	0.983253	FALSE	NA
ENSG00000072694	0.463088	0.471883	1	1	FALSE	NA
ENSG00000072736	0.687401	0.628101	0.0488281	0.252794	FALSE	NA
ENSG00000072756	-0.0882462	-0.0352445	1	1	FALSE	NA
ENSG00000072778	0.96551	0.963109	0.431641	0.684516	FALSE	NA
ENSG00000072786	0.877424	0.87586	0.492188	0.730274	FALSE	NA
ENSG00000072803	0.360228	0.357966	0.492188	0.730274	FALSE	NA
ENSG00000072818	0.785458	0.761094	0.193359	0.473557	FALSE	NA
ENSG00000072832	-0.900561	-0.900562	0.375	0.661634	FALSE	NA
ENSG00000072840	-1.09681	-1.09882	0.00585938	0.0708102	FALSE	NA
ENSG00000072849	0.647477	0.664709	0.431641	0.684516	FALSE	NA
ENSG00000072858	-0.137937	-0.189665	0.769531	0.901587	FALSE	NA
ENSG00000072864	-0.619311	-0.619312	0.921875	0.983253	FALSE	NA
ENSG00000072952	-0.056317	-0.288344	0.0195312	0.145159	FALSE	NA
ENSG00000072954	-0.594583	-0.594583	0.375	0.661634	FALSE	NA
ENSG00000072958	0.875817	0.870576	0.193359	0.473557	FALSE	NA
ENSG00000073008	0.11906	0.133184	0.845703	0.943049	FALSE	NA
ENSG00000073050	0.139653	0.135672	0.431641	0.684516	FALSE	NA
ENSG00000073060	0.651964	0.651964	0.193359	0.473557	FALSE	NA
ENSG00000073111	-0.175576	-0.235551	0.0839844	0.297399	FALSE	NA
ENSG00000073169	0.686256	0.681913	0.492188	0.730274	FALSE	NA
ENSG00000073331	-0.148881	-0.120331	1	1	FALSE	NA
ENSG00000073350	0.154099	0.235964	1	1	FALSE	NA
ENSG00000073417	0.135217	0.587326	0.193359	0.473557	FALSE	NA
ENSG00000073464	-0.0751787	-0.0440623	0.130859	0.379501	FALSE	NA
ENSG00000073536	0.361645	0.329493	0.0839844	0.297399	FALSE	NA
ENSG00000073578	0.864697	0.874066	0.232422	0.51125	FALSE	NA
ENSG00000073584	0.495849	0.499108	0.492188	0.730274	FALSE	NA
ENSG00000073605	-0.015218	-0.015043	0.625	0.812072	FALSE	NA
ENSG00000073614	0.474018	0.456747	0.105469	0.336185	FALSE	NA
ENSG00000073670	-0.759582	-0.759581	0.492188	0.730274	FALSE	NA
ENSG00000073711	-0.286749	-0.295613	0.0644531	0.290583	FALSE	NA
ENSG00000073712	0.0772153	0.134502	0.845703	0.943049	FALSE	NA
ENSG00000073737	-1.09858	-0.999154	0.00195312	0.0377028	FALSE	NA
ENSG00000073754	0.0984333	0.098433	0.275391	0.561594	FALSE	NA
ENSG00000073756	0.717378	1.07009	0.275391	0.561594	FALSE	NA
ENSG00000073792	0.447517	0.282466	0.0488281	0.252794	FALSE	NA
ENSG00000073803	0.135974	0.135974	1	1	FALSE	NA
ENSG00000073849	0.698624	0.719222	0.556641	0.768088	FALSE	NA
ENSG00000073861	0.00201812	0.00201865	0.130859	0.379501	FALSE	NA
ENSG00000073910	-0.0178618	0.00190244	0.695312	0.858514	FALSE	NA
ENSG00000073921	0.811281	0.791785	0.0136719	0.116118	FALSE	NA
ENSG00000073969	0.603067	0.614196	0.845703	0.943049	FALSE	NA
ENSG00000074054	0.466836	0.452785	0.375	0.661634	FALSE	NA
ENSG00000074071	0.946869	0.948921	0.845703	0.943049	FALSE	NA
ENSG00000074181	0.54854	0.493554	0.0839844	0.297399	FALSE	NA
ENSG00000074201	0.809747	0.808201	0.695312	0.858514	FALSE	NA
ENSG00000074219	-0.219328	1.07259e+06	0.556641	0.768088	FALSE	NA
ENSG00000074266	0.0175441	-0.0218988	0.322266	0.609951	FALSE	NA
ENSG00000074319	0.332547	0.31906	0.556641	0.768088	FALSE	NA
ENSG00000074356	0.466312	0.479825	0.0839844	0.297399	FALSE	NA
ENSG00000074370	0.914323	0.923556	1	1	FALSE	NA
ENSG00000074410	-0.437345	-0.437349	0.492188	0.730274	FALSE	NA
ENSG00000074416	0.0977427	0.0942854	0.769531	0.901587	FALSE	NA
ENSG00000074527	-0.515999	-0.515998	0.0488281	0.252794	FALSE	NA
ENSG00000074582	0.505125	0.546286	0.275391	0.561594	FALSE	NA
ENSG00000074590	-0.211412	-0.211413	0.00195312	0.0377028	TRUE	1
ENSG00000074603	0.353114	0.404983	0.556641	0.768088	FALSE	NA
ENSG00000074621	0.0977412	0.097747	0.769531	0.901587	FALSE	NA
ENSG00000074657	0.131925	0.158811	1	1	FALSE	NA
ENSG00000074660	-0.286231	-0.414309	0.0136719	0.116118	FALSE	NA
ENSG00000074695	0.893148	0.896918	0.275391	0.561594	FALSE	NA
ENSG00000074696	0.738772	0.63406	0.00585938	0.0708102	FALSE	NA
ENSG00000074706	0.108052	0.0543547	0.00195312	0.0377028	TRUE	3
ENSG00000074755	0.326243	0.289245	0.0839844	0.297399	FALSE	NA
ENSG00000074800	1.04864	1.11401	0.00390625	0.0556917	FALSE	NA
ENSG00000074842	1.04193	1.04427	0.556641	0.768088	FALSE	NA
ENSG00000074855	-0.811645	-0.811645	0.769531	0.901587	FALSE	NA
ENSG00000074935	-0.260935	-0.260936	0.431641	0.684516	FALSE	NA
ENSG00000074964	0.0043885	2.03453e+06	0.0273438	0.175946	FALSE	NA
ENSG00000074966	-0.757813	3.78115e+06	0.232422	0.51125	FALSE	NA
ENSG00000075073	0.341207	1.47552	1	1	FALSE	NA
ENSG00000075089	0.144763	0.14489	0.625	0.812072	FALSE	NA
ENSG00000075131	0.45793	0.433827	0.0839844	0.297399	FALSE	NA
ENSG00000075142	0.649414	0.63717	0.232422	0.51125	FALSE	NA
ENSG00000075151	0.54682	0.562938	0.556641	0.768088	FALSE	NA
ENSG00000075188	-0.105073	-0.105073	0.105469	0.336185	FALSE	NA
ENSG00000075213	0.577598	0.537545	0.00585938	0.0708102	FALSE	NA
ENSG00000075218	0.361065	0.269335	0.00976562	0.0949573	FALSE	NA
ENSG00000075223	1.03306	1.03306	0.431641	0.684516	FALSE	NA
ENSG00000075234	0.237355	0.237356	1	1	FALSE	NA
ENSG00000075239	0.71018	0.728595	0.193359	0.473557	FALSE	NA
ENSG00000075240	0.567284	0.586273	0.375	0.661634	FALSE	NA
ENSG00000075275	-0.35113	1.02257e+07	0.0839844	0.297399	FALSE	NA
ENSG00000075292	0.572978	0.576314	0.769531	0.901587	FALSE	NA
ENSG00000075303	0.231215	0.240175	0.160156	0.425782	FALSE	NA
ENSG00000075336	0.107122	0.0977732	0.845703	0.943049	FALSE	NA
ENSG00000075391	-0.58638	-0.586382	0.431641	0.684516	FALSE	NA
ENSG00000075399	0.35424	0.359014	0.322266	0.609951	FALSE	NA
ENSG00000075407	0.10462	0.160251	0.0195312	0.145159	FALSE	NA
ENSG00000075413	0.6999	0.699221	0.193359	0.473557	FALSE	NA
ENSG00000075415	0.929129	0.931307	0.492188	0.730274	FALSE	NA
ENSG00000075420	0.60995	0.625898	1	1	FALSE	NA
ENSG00000075426	0.134908	0.181659	0.845703	0.943049	FALSE	NA
ENSG00000075539	0.529923	0.557894	0.193359	0.473557	FALSE	NA
ENSG00000075568	0.561799	0.544606	0.0195312	0.145159	FALSE	NA
ENSG00000075618	0.996342	0.987345	0.275391	0.561594	FALSE	NA
ENSG00000075624	0.566777	0.518067	0.322266	0.609951	FALSE	NA
ENSG00000075643	-0.694248	-0.694248	0.0644531	0.290583	FALSE	NA
ENSG00000075651	-0.383754	-0.383754	0.769531	0.901587	FALSE	NA
ENSG00000075702	0.00779297	0.007793	0.375	0.661634	FALSE	NA
ENSG00000075711	0.371603	0.374328	0.160156	0.425782	FALSE	NA
ENSG00000075785	0.9239	0.925144	0.845703	0.943049	FALSE	NA
ENSG00000075790	0.553795	0.523416	0.130859	0.379501	FALSE	NA
ENSG00000075826	-0.142519	0.0108609	1	1	FALSE	NA
ENSG00000075856	0.0855283	0.0855283	0.921875	0.983253	FALSE	NA
ENSG00000075884	0.112729	0.100915	0.695312	0.858514	FALSE	NA
ENSG00000075914	0.146808	0.195328	0.193359	0.473557	FALSE	NA
ENSG00000075945	0.304379	0.318756	1	1	FALSE	NA
ENSG00000075975	0.214131	0.25846	1	1	FALSE	NA
ENSG00000076003	0.730085	0.735125	0.695312	0.858514	FALSE	NA
ENSG00000076043	0.598202	0.617922	0.492188	0.730274	FALSE	NA
ENSG00000076053	0.164377	0.164377	0.275391	0.561594	FALSE	NA
ENSG00000076067	0.0395957	0.138297	0.769531	0.901587	FALSE	NA
ENSG00000076108	0.24689	0.219351	0.322266	0.609951	FALSE	NA
ENSG00000076201	0.554868	0.510835	0.0195312	0.145159	FALSE	NA
ENSG00000076242	-0.00582013	0.0430561	0.492188	0.730274	FALSE	NA
ENSG00000076248	0.107872	0.107873	0.00195312	0.0377028	FALSE	NA
ENSG00000076258	-0.753556	-0.675029	0.0644531	0.290583	FALSE	NA
ENSG00000076321	-0.161045	-0.346378	0.00195312	0.0377028	TRUE	1
ENSG00000076344	-0.894378	-0.894376	0.845703	0.943049	FALSE	NA
ENSG00000076351	-0.640333	-0.640319	1	1	FALSE	NA
ENSG00000076356	0.41155	0.342798	0.0371094	0.214716	FALSE	NA
ENSG00000076382	0.360997	0.361556	0.921875	0.983253	FALSE	NA
ENSG00000076513	0.722868	0.759238	0.556641	0.768088	FALSE	NA
ENSG00000076554	0.58477	0.515052	0.00195312	0.0377028	TRUE	2
ENSG00000076555	-0.380419	-0.380419	0.322266	0.609951	FALSE	NA
ENSG00000076604	0.79776	0.767641	0.0273438	0.175946	FALSE	NA
ENSG00000076641	0.655023	0.675256	0.556641	0.768088	FALSE	NA
ENSG00000076650	-0.458001	-0.458	0.625	0.812072	FALSE	NA
ENSG00000076662	0.658359	0.658887	1	1	FALSE	NA
ENSG00000076706	1.10806	1.0943	0.00390625	0.0556917	FALSE	NA
ENSG00000076716	0.501664	0.384968	0.0136719	0.116118	FALSE	NA
ENSG00000076770	0.275725	0.299858	0.322266	0.609951	FALSE	NA
ENSG00000076864	-1.09558	-1.09558	0.556641	0.768088	FALSE	NA
ENSG00000076924	0.12345	0.129581	0.845703	0.943049	FALSE	NA
ENSG00000076928	0.891351	0.903858	0.431641	0.684516	FALSE	NA
ENSG00000076944	0.292722	0.298436	0.625	0.812072	FALSE	NA
ENSG00000076984	0.650456	0.636795	0.0371094	0.214716	FALSE	NA
ENSG00000077044	0.562177	0.562963	0.105469	0.336185	FALSE	NA
ENSG00000077092	0.100168	0.10242	0.160156	0.425782	FALSE	NA
ENSG00000077097	0.781686	0.789385	0.0839844	0.297399	FALSE	NA
ENSG00000077147	0.806644	0.818955	0.556641	0.768088	FALSE	NA
ENSG00000077150	0.512556	0.457434	0.0488281	0.252794	FALSE	NA
ENSG00000077152	0.132417	0.159135	0.232422	0.51125	FALSE	NA
ENSG00000077157	0.556168	0.581594	0.556641	0.768088	FALSE	NA
ENSG00000077232	0.807631	0.800678	0.0839844	0.297399	FALSE	NA
ENSG00000077235	0.676195	0.669205	0.0488281	0.252794	FALSE	NA
ENSG00000077238	0.732409	0.661592	0.431641	0.684516	FALSE	NA
ENSG00000077254	0.628052	0.625009	0.769531	0.901587	FALSE	NA
ENSG00000077264	-0.292976	-0.292976	0.105469	0.336185	FALSE	NA
ENSG00000077274	-1.29852	-1.29852	0.130859	0.379501	FALSE	NA
ENSG00000077312	0.787199	0.775248	0.00195312	0.0377028	TRUE	1
ENSG00000077348	0.677136	0.640951	0.00195312	0.0377028	TRUE	2
ENSG00000077380	0.666863	0.65975	0.375	0.661634	FALSE	NA
ENSG00000077420	0.345564	0.329138	0.625	0.812072	FALSE	NA
ENSG00000077454	0.796502	0.819958	0.322266	0.609951	FALSE	NA
ENSG00000077458	0.490779	0.50808	0.845703	0.943049	FALSE	NA
ENSG00000077463	0.609265	0.61151	0.921875	0.983253	FALSE	NA
ENSG00000077498	0.690437	0.646754	0.0839844	0.297399	FALSE	NA
ENSG00000077514	-0.0297865	-0.0180155	0.769531	0.901587	FALSE	NA
ENSG00000077549	0.987891	0.994738	0.322266	0.609951	FALSE	NA
ENSG00000077585	0.168632	0.20666	0.845703	0.943049	FALSE	NA
ENSG00000077684	0.457957	0.474904	0.695312	0.858514	FALSE	NA
ENSG00000077713	0.0653717	0.0360209	0.130859	0.379501	FALSE	NA
ENSG00000077721	0.401188	0.401188	0.275391	0.561594	FALSE	NA
ENSG00000077782	0.551536	0.573543	0.375	0.661634	FALSE	NA
ENSG00000077942	0.775662	0.746295	0.322266	0.609951	FALSE	NA
ENSG00000077943	-0.759159	-0.759147	0.322266	0.609951	FALSE	NA
ENSG00000077984	0.172171	0.172173	0.0136719	0.116118	FALSE	NA
ENSG00000078018	0.333433	0.348182	0.921875	0.983253	FALSE	NA
ENSG00000078043	0.347692	0.348247	1	1	FALSE	NA
ENSG00000078061	0.290812	0.290812	0.921875	0.983253	FALSE	NA
ENSG00000078070	-0.140827	1.63337e+07	0.556641	0.768088	FALSE	NA
ENSG00000078081	-0.370269	-0.284633	0.275391	0.561594	FALSE	NA
ENSG00000078098	-0.0503656	0.303973	0.275391	0.561594	FALSE	NA
ENSG00000078124	0.562059	0.556753	0.130859	0.379501	FALSE	NA
ENSG00000078140	0.600702	0.589069	0.193359	0.473557	FALSE	NA
ENSG00000078142	0.311277	0.314822	0.0195312	0.145159	FALSE	NA
ENSG00000078177	0.106947	0.106947	0.845703	0.943049	FALSE	NA
ENSG00000078237	-0.14948	-0.135244	0.275391	0.561594	FALSE	NA
ENSG00000078246	-0.0128476	0.087234	0.0839844	0.297399	FALSE	NA
ENSG00000078269	-0.436848	-0.436847	0.00195312	0.0377028	FALSE	NA
ENSG00000078304	0.764001	0.764193	0.431641	0.684516	FALSE	NA
ENSG00000078369	1.0658	1.06634	0.921875	0.983253	FALSE	NA
ENSG00000078399	-0.348751	-0.348748	0.845703	0.943049	FALSE	NA
ENSG00000078401	-0.0671393	-0.0671311	1	1	FALSE	NA
ENSG00000078403	0.102748	0.113789	0.625	0.812072	FALSE	NA
ENSG00000078487	-0.400636	-0.202627	1	1	FALSE	NA
ENSG00000078579	-1.11874	-1.11874	0.492188	0.730274	FALSE	NA
ENSG00000078589	-0.10163	-0.0026033	1	1	FALSE	NA
ENSG00000078596	0.501376	0.546033	0.492188	0.730274	FALSE	NA
ENSG00000078618	0.528689	0.528689	1	1	FALSE	NA
ENSG00000078668	0.532463	0.533815	0.492188	0.730274	FALSE	NA
ENSG00000078674	0.774183	0.781393	1	1	FALSE	NA
ENSG00000078687	0.692737	0.74168	0.105469	0.336185	FALSE	NA
ENSG00000078699	0.216488	0.238095	0.921875	0.983253	FALSE	NA
ENSG00000078747	0.00669557	0.0130772	0.556641	0.768088	FALSE	NA
ENSG00000078804	-0.275396	-0.101632	0.105469	0.336185	FALSE	NA
ENSG00000078808	0.999012	1.01581	0.00976562	0.0949573	FALSE	NA
ENSG00000078900	-0.123462	-0.123462	0.921875	0.983253	FALSE	NA
ENSG00000078902	0.633845	0.724878	0.275391	0.561594	FALSE	NA
ENSG00000078967	-0.065847	-0.0582504	0.625	0.812072	FALSE	NA
ENSG00000079102	-0.3251	-0.339686	0.160156	0.425782	FALSE	NA
ENSG00000079134	0.367843	0.463152	0.769531	0.901587	FALSE	NA
ENSG00000079150	-0.050608	-0.0349866	0.441268	0.69953	FALSE	NA
ENSG00000079246	0.890632	0.89489	0.0488281	0.252794	FALSE	NA
ENSG00000079257	0.267128	0.36324	0.193359	0.473557	FALSE	NA
ENSG00000079263	0.151386	-0.0293138	0.00390625	0.0556917	FALSE	NA
ENSG00000079277	0.455254	0.467004	0.322266	0.609951	FALSE	NA
ENSG00000079308	0.398268	0.371313	0.322266	0.609951	FALSE	NA
ENSG00000079313	0.301626	0.301998	0.769531	0.901587	FALSE	NA
ENSG00000079332	0.833217	0.840473	0.0644531	0.290583	FALSE	NA
ENSG00000079335	-0.418632	-0.342072	0.431641	0.684516	FALSE	NA
ENSG00000079337	-0.204696	4069464053	0.0839844	0.297399	FALSE	NA
ENSG00000079385	0.953211	0.927559	0.322266	0.609951	FALSE	NA
ENSG00000079387	0.337282	0.337283	0.322266	0.609951	FALSE	NA
ENSG00000079432	0.536508	0.521874	0.160156	0.425782	FALSE	NA
ENSG00000079435	0.213727	0.216332	0.492188	0.730274	FALSE	NA
ENSG00000079459	0.786006	0.79384	0.556641	0.768088	FALSE	NA
ENSG00000079462	0.390373	0.390127	0.625	0.812072	FALSE	NA
ENSG00000079616	0.446815	0.438588	0.322266	0.609951	FALSE	NA
ENSG00000079691	0.141876	0.136647	0.921875	0.983253	FALSE	NA
ENSG00000079739	-0.585033	-0.585032	0.492188	0.730274	FALSE	NA
ENSG00000079785	0.69856	0.705847	0.431641	0.684516	FALSE	NA
ENSG00000079805	0.894674	0.897982	0.492188	0.730274	FALSE	NA
ENSG00000079819	0.842151	0.852387	0.375	0.661634	FALSE	NA
ENSG00000079950	0.811292	0.800871	0.00976562	0.0949573	FALSE	NA
ENSG00000079974	0.435421	0.48487	0.275391	0.561594	FALSE	NA
ENSG00000079999	0.857938	0.918402	0.556641	0.768088	FALSE	NA
ENSG00000080166	0.767978	0.737882	0.232422	0.51125	FALSE	NA
ENSG00000080189	0.788953	0.787754	0.0839844	0.297399	FALSE	NA
ENSG00000080200	-0.307174	-0.0454417	0.556641	0.768088	FALSE	NA
ENSG00000080298	0.0734181	0.0915632	0.232422	0.51125	FALSE	NA
ENSG00000080345	0.657678	0.661497	0.556641	0.768088	FALSE	NA
ENSG00000080371	0.734993	0.733247	0.322266	0.609951	FALSE	NA
ENSG00000080503	0.535645	0.53863	1	1	FALSE	NA
ENSG00000080546	0.422492	0.313894	0.0273438	0.175946	FALSE	NA
ENSG00000080573	0.266972	0.0739038	0.0644531	0.290583	FALSE	NA
ENSG00000080603	0.536499	0.446271	0.00195312	0.0377028	TRUE	1
ENSG00000080608	0.470232	0.442643	0.160156	0.425782	FALSE	NA
ENSG00000080802	-0.0373532	3.77317e+07	0.193359	0.473557	FALSE	NA
ENSG00000080815	0.719042	0.728025	0.492188	0.730274	FALSE	NA
ENSG00000080819	0.550571	0.545945	0.130859	0.379501	FALSE	NA
ENSG00000080822	0.316649	0.315682	0.695312	0.858514	FALSE	NA
ENSG00000080823	1.01861	1.03406	0.0273438	0.175946	FALSE	NA
ENSG00000080824	0.900208	0.869654	0.0136719	0.116118	FALSE	NA
ENSG00000080839	0.357121	0.363745	0.769531	0.901587	FALSE	NA
ENSG00000080845	0.765334	0.737753	0.00195312	0.0377028	TRUE	1
ENSG00000080986	0.222257	0.422782	1	1	FALSE	NA
ENSG00000081014	0.0643984	0.0787992	0.431641	0.684516	FALSE	NA
ENSG00000081019	0.19089	0.192917	0.921875	0.983253	FALSE	NA
ENSG00000081026	-0.379583	-0.379581	0.00585938	0.0708102	FALSE	NA
ENSG00000081041	0.662477	0.662548	0.375	0.661634	FALSE	NA
ENSG00000081052	-0.146678	-0.0300791	0.769531	0.901587	FALSE	NA
ENSG00000081059	0.640056	0.524503	0.0273438	0.175946	FALSE	NA
ENSG00000081087	0.506559	0.506559	0.0644531	0.290583	FALSE	NA
ENSG00000081154	0.923454	0.927336	0.625	0.812072	FALSE	NA
ENSG00000081177	-0.0382734	-0.0569384	0.0488281	0.252794	FALSE	NA
ENSG00000081181	-0.423758	-0.381083	0.322266	0.609951	FALSE	NA
ENSG00000081189	0.752538	0.736754	0.232422	0.51125	FALSE	NA
ENSG00000081237	0.89466	0.901238	0.375	0.661634	FALSE	NA
ENSG00000081307	0.338073	0.346967	1	1	FALSE	NA
ENSG00000081320	0.799122	0.764562	0.232422	0.51125	FALSE	NA
ENSG00000081377	0.136574	0.138456	0.769531	0.901587	FALSE	NA
ENSG00000081386	-0.0052785	0.0161475	0.625	0.812072	FALSE	NA
ENSG00000081479	0.0881175	-0.0385453	0.00195312	0.0377028	TRUE	2
ENSG00000081665	-0.013482	-0.116064	0.0839844	0.297399	FALSE	NA
ENSG00000081692	0.475001	0.477305	0.0644531	0.290583	FALSE	NA
ENSG00000081721	0.323745	0.323746	0.492188	0.730274	FALSE	NA
ENSG00000081760	-0.366536	-0.366535	0.00195312	0.0377028	FALSE	NA
ENSG00000081791	0.502866	0.492207	0.322266	0.609951	FALSE	NA
ENSG00000081803	-0.406487	-0.540024	0.431641	0.684516	FALSE	NA
ENSG00000081870	0.3851	0.370024	0.556641	0.768088	FALSE	NA
ENSG00000081913	0.65743	0.67547	0.625	0.812072	FALSE	NA
ENSG00000081923	0.0204561	0.0204562	0.625	0.812072	FALSE	NA
ENSG00000081985	-0.0389983	1704621308	0.556641	0.768088	FALSE	NA
ENSG00000082014	0.192234	0.221917	1	1	FALSE	NA
ENSG00000082068	0.27393	0.295382	0.695312	0.858514	FALSE	NA
ENSG00000082074	0.739289	0.716863	0.0839844	0.297399	FALSE	NA
ENSG00000082146	0.601908	0.619333	0.556641	0.768088	FALSE	NA
ENSG00000082153	0.836445	0.845231	0.921875	0.983253	FALSE	NA
ENSG00000082196	-0.393818	-0.607283	0.00195312	0.0377028	TRUE	1
ENSG00000082212	0.26776	0.26776	0.0371094	0.214716	FALSE	NA
ENSG00000082213	-0.137364	-0.140946	1	1	FALSE	NA
ENSG00000082258	0.404491	0.376892	0.0136719	0.116118	FALSE	NA
ENSG00000082269	-0.094957	-0.0861205	0.0644531	0.290583	FALSE	NA
ENSG00000082293	0.252027	0.248507	0.322266	0.609951	FALSE	NA
ENSG00000082397	0.706987	0.695103	0.0839844	0.297399	FALSE	NA
ENSG00000082438	-0.372001	-0.464909	0.00976562	0.0949573	FALSE	NA
ENSG00000082497	-0.402763	-0.412527	0.556641	0.768088	FALSE	NA
ENSG00000082512	0.514726	0.485035	0.431641	0.684516	FALSE	NA
ENSG00000082515	0.475166	0.480479	0.769531	0.901587	FALSE	NA
ENSG00000082516	0.0141148	0.00367016	0.769531	0.901587	FALSE	NA
ENSG00000082641	0.834535	0.837606	0.625	0.812072	FALSE	NA
ENSG00000082701	0.634375	0.636799	0.921875	0.983253	FALSE	NA
ENSG00000082781	0.905019	0.901863	0.160156	0.425782	FALSE	NA
ENSG00000082805	0.449058	0.49204	0.375	0.661634	FALSE	NA
ENSG00000082898	0.878525	0.882991	0.492188	0.730274	FALSE	NA
ENSG00000082996	0.338676	0.366435	0.492188	0.730274	FALSE	NA
ENSG00000083093	-0.617396	-0.615456	0.160156	0.425782	FALSE	NA
ENSG00000083097	-0.208464	4.18929e+06	0.232422	0.51125	FALSE	NA
ENSG00000083099	0.518954	0.527035	0.0136719	0.116118	FALSE	NA
ENSG00000083123	0.193601	0.193601	0.431641	0.684516	FALSE	NA
ENSG00000083168	0.566316	0.533147	0.105469	0.336185	FALSE	NA
ENSG00000083223	0.157014	0.157015	0.431641	0.684516	FALSE	NA
ENSG00000083290	0.261461	0.254365	0.00976562	0.0949573	FALSE	NA
ENSG00000083312	0.829168	0.815243	0.130859	0.379501	FALSE	NA
ENSG00000083444	0.773467	0.773467	0.0136719	0.116118	FALSE	NA
ENSG00000083454	0.351325	6.26564e+06	0.921875	0.983253	FALSE	NA
ENSG00000083457	0.671993	0.671993	0.695312	0.858514	FALSE	NA
ENSG00000083520	0.755271	0.764516	0.625	0.812072	FALSE	NA
ENSG00000083535	-0.350463	-0.350463	0.431641	0.684516	FALSE	NA
ENSG00000083544	0.193379	0.193379	0.845703	0.943049	FALSE	NA
ENSG00000083635	-0.474008	-0.298186	0.431641	0.684516	FALSE	NA
ENSG00000083642	0.506903	0.524929	0.232422	0.51125	FALSE	NA
ENSG00000083720	0.238716	0.241118	0.556641	0.768088	FALSE	NA
ENSG00000083750	-0.647251	-0.647251	0.845703	0.943049	FALSE	NA
ENSG00000083799	0.445191	0.432387	0.625	0.812072	FALSE	NA
ENSG00000083807	0.439742	0.505188	0.492188	0.730274	FALSE	NA
ENSG00000083812	-0.398081	-0.398081	0.845703	0.943049	FALSE	NA
ENSG00000083814	0.050449	0.390746	0.193359	0.473557	FALSE	NA
ENSG00000083817	-0.890834	-0.890833	0.0644531	0.290583	FALSE	NA
ENSG00000083828	-0.382679	-0.357062	1	1	FALSE	NA
ENSG00000083838	0.0960863	3274608612	0.160156	0.425782	FALSE	NA
ENSG00000083844	0.362357	0.362357	0.625	0.812072	FALSE	NA
ENSG00000083845	0.685943	0.784481	0.431641	0.684516	FALSE	NA
ENSG00000083857	-0.0138207	0.000316463	0.0488281	0.252794	FALSE	NA
ENSG00000083896	0.736058	0.726642	0.193359	0.473557	FALSE	NA
ENSG00000083937	0.492818	0.496641	0.625	0.812072	FALSE	NA
ENSG00000084070	0.848861	0.852379	0.431641	0.684516	FALSE	NA
ENSG00000084072	0.434869	0.457769	0.625	0.812072	FALSE	NA
ENSG00000084073	0.534761	0.534761	0.0839844	0.297399	FALSE	NA
ENSG00000084090	0.867076	0.86844	0.275391	0.561594	FALSE	NA
ENSG00000084092	-0.133115	-0.276927	0.00195312	0.0377028	TRUE	2
ENSG00000084093	0.615298	0.577066	0.00585938	0.0708102	FALSE	NA
ENSG00000084112	0.214139	0.237231	0.322266	0.609951	FALSE	NA
ENSG00000084207	0.987973	0.994035	0.275391	0.561594	FALSE	NA
ENSG00000084234	1.02358	1.03441	0.322266	0.609951	FALSE	NA
ENSG00000084444	-0.0861153	-0.086115	0.556641	0.768088	FALSE	NA
ENSG00000084463	0.84051	0.82071	0.00390625	0.0556917	FALSE	NA
ENSG00000084623	0.935763	0.93683	0.556641	0.768088	FALSE	NA
ENSG00000084636	0.61551	0.619327	0.492188	0.730274	FALSE	NA
ENSG00000084652	0.756981	0.75742	0.625	0.812072	FALSE	NA
ENSG00000084676	0.270088	0.253764	0.0273438	0.175946	FALSE	NA
ENSG00000084693	0.727881	0.771727	0.845703	0.943049	FALSE	NA
ENSG00000084710	-0.0391004	-0.021216	0.492188	0.730274	FALSE	NA
ENSG00000084731	0.00700255	-0.0191175	0.556641	0.768088	FALSE	NA
ENSG00000084733	0.743156	0.707674	0.00976562	0.0949573	FALSE	NA
ENSG00000084754	1.03809	1.03258	0.160156	0.425782	FALSE	NA
ENSG00000084764	-0.351146	-0.329576	0.492188	0.730274	FALSE	NA
ENSG00000084774	0.658317	0.643002	0.431641	0.684516	FALSE	NA
ENSG00000085063	0.962547	0.957074	0.105469	0.336185	FALSE	NA
ENSG00000085117	0.588124	0.543946	0.232422	0.51125	FALSE	NA
ENSG00000085185	-0.545952	-0.539013	0.130859	0.379501	FALSE	NA
ENSG00000085224	0.70393	0.690064	0.0136719	0.116118	FALSE	NA
ENSG00000085231	-0.017734	-0.148536	0.00390625	0.0556917	FALSE	NA
ENSG00000085265	-0.00730958	-0.0464445	0.160156	0.425782	FALSE	NA
ENSG00000085274	0.0182546	-0.0323939	0.00390625	0.0556917	FALSE	NA
ENSG00000085276	-0.895101	-0.895102	0.769531	0.901587	FALSE	NA
ENSG00000085365	0.315696	0.311462	0.769531	0.901587	FALSE	NA
ENSG00000085377	0.408863	0.482184	0.625	0.812072	FALSE	NA
ENSG00000085382	0.0758498	0.0758531	0.375	0.661634	FALSE	NA
ENSG00000085415	0.410275	0.433416	1	1	FALSE	NA
ENSG00000085433	0.12536	0.125361	0.00390625	0.0556917	FALSE	NA
ENSG00000085449	0.723173	0.682722	0.00585938	0.0708102	FALSE	NA
ENSG00000085491	0.531306	0.545271	0.160156	0.425782	FALSE	NA
ENSG00000085511	0.392576	0.325783	0.232422	0.51125	FALSE	NA
ENSG00000085514	-0.0836402	-0.0721051	0.921875	0.983253	FALSE	NA
ENSG00000085563	-0.280974	8.87516e+06	0.193359	0.473557	FALSE	NA
ENSG00000085644	-0.192329	-0.192329	0.193359	0.473557	FALSE	NA
ENSG00000085662	0.785694	0.787529	0.375	0.661634	FALSE	NA
ENSG00000085719	0.417312	0.418123	0.625	0.812072	FALSE	NA
ENSG00000085721	0.354559	0.363261	0.492188	0.730274	FALSE	NA
ENSG00000085733	0.896923	0.900548	0.492188	0.730274	FALSE	NA
ENSG00000085741	-0.497096	-0.424899	0.921875	0.983253	FALSE	NA
ENSG00000085760	0.168198	0.128084	0.0371094	0.214716	FALSE	NA
ENSG00000085788	0.219537	0.17913	0.00976562	0.0949573	FALSE	NA
ENSG00000085832	0.717567	0.717567	0.492188	0.730274	FALSE	NA
ENSG00000085871	0.159741	0.29282	0.275391	0.561594	FALSE	NA
ENSG00000085872	0.267286	0.267286	0.00195312	0.0377028	FALSE	NA
ENSG00000085978	0.412838	0.399367	0.105469	0.336185	FALSE	NA
ENSG00000085982	0.325829	0.303415	0.0839844	0.297399	FALSE	NA
ENSG00000085998	0.884479	0.891541	0.431641	0.684516	FALSE	NA
ENSG00000086015	0.574099	0.55926	0.556641	0.768088	FALSE	NA
ENSG00000086061	0.94332	0.960715	0.0839844	0.297399	FALSE	NA
ENSG00000086062	0.696528	0.680995	0.160156	0.425782	FALSE	NA
ENSG00000086065	0.615768	0.614053	0.845703	0.943049	FALSE	NA
ENSG00000086102	0.378011	0.353326	0.232422	0.51125	FALSE	NA
ENSG00000086189	0.395566	0.364786	0.00585938	0.0708102	FALSE	NA
ENSG00000086200	0.110761	0.143603	0.0371094	0.214716	FALSE	NA
ENSG00000086232	0.432402	0.344339	0.00390625	0.0556917	FALSE	NA
ENSG00000086289	-0.406578	-0.151937	0.431641	0.684516	FALSE	NA
ENSG00000086300	0.819055	0.8217	0.921875	0.983253	FALSE	NA
ENSG00000086475	0.420688	0.408013	0.00195312	0.0377028	TRUE	1
ENSG00000086504	0.894	0.895734	0.921875	0.983253	FALSE	NA
ENSG00000086544	-0.375389	-0.302945	1	1	FALSE	NA
ENSG00000086589	0.390432	0.390432	0.431641	0.684516	FALSE	NA
ENSG00000086598	0.935717	0.934195	0.695312	0.858514	FALSE	NA
ENSG00000086619	0.0183366	-0.0331435	0.0195312	0.145159	FALSE	NA
ENSG00000086666	0.874831	0.887946	0.130859	0.379501	FALSE	NA
ENSG00000086712	-0.229558	-0.10907	1	1	FALSE	NA
ENSG00000086730	0.534083	0.718546	0.695312	0.858514	FALSE	NA
ENSG00000086758	0.759281	0.760721	1	1	FALSE	NA
ENSG00000086827	-0.00596335	0.0835235	1	1	FALSE	NA
ENSG00000086848	-0.322051	-0.306803	0.921875	0.983253	FALSE	NA
ENSG00000086967	-0.478618	1741842080	0.556641	0.768088	FALSE	NA
ENSG00000086991	-0.484755	-0.537243	0.00390625	0.0556917	FALSE	NA
ENSG00000087008	-0.373579	-0.392267	0.0839844	0.297399	FALSE	NA
ENSG00000087053	0.416213	0.435256	0.0839844	0.297399	FALSE	NA
ENSG00000087074	0.519419	0.510768	0.0839844	0.297399	FALSE	NA
ENSG00000087076	0.165715	0.185567	1	1	FALSE	NA
ENSG00000087077	0.683195	0.740627	0.0839844	0.297399	FALSE	NA
ENSG00000087085	-0.0341531	7.90427e+06	0.695312	0.858514	FALSE	NA
ENSG00000087086	0.509144	0.528177	0.0273438	0.175946	FALSE	NA
ENSG00000087087	0.661859	0.621838	0.0136719	0.116118	FALSE	NA
ENSG00000087088	0.664555	0.655847	0.160156	0.425782	FALSE	NA
ENSG00000087095	0.336068	0.341276	0.845703	0.943049	FALSE	NA
ENSG00000087111	0.23291	0.195105	0.0644531	0.290583	FALSE	NA
ENSG00000087116	-0.150141	-0.0585242	0.431641	0.684516	FALSE	NA
ENSG00000087152	0.577961	0.562535	0.00195312	0.0377028	TRUE	1
ENSG00000087157	0.205085	0.180703	0.769531	0.901587	FALSE	NA
ENSG00000087191	0.843554	0.830909	0.0644531	0.290583	FALSE	NA
ENSG00000087206	0.0633805	2.56116e+07	0.232422	0.51125	FALSE	NA
ENSG00000087237	-0.31676	2.27689e+07	0.00195312	0.0377028	FALSE	NA
ENSG00000087245	0.64932	0.649603	1	1	FALSE	NA
ENSG00000087253	0.222917	0.222917	0.193359	0.473557	FALSE	NA
ENSG00000087258	-0.69618	-0.241504	0.0195312	0.145159	FALSE	NA
ENSG00000087263	0.280515	0.262804	0.695312	0.858514	FALSE	NA
ENSG00000087266	0.732077	0.713725	0.0371094	0.214716	FALSE	NA
ENSG00000087269	0.421801	0.449733	0.556641	0.768088	FALSE	NA
ENSG00000087274	0.804238	0.78745	0.00195312	0.0377028	TRUE	1
ENSG00000087299	0.0386075	0.049529	0.375	0.661634	FALSE	NA
ENSG00000087301	-0.216004	-0.216004	0.00195312	0.0377028	FALSE	NA
ENSG00000087302	0.727904	0.714724	0.322266	0.609951	FALSE	NA
ENSG00000087338	0.427812	0.461823	0.556641	0.768088	FALSE	NA
ENSG00000087365	0.864131	0.87786	0.00976562	0.0949573	FALSE	NA
ENSG00000087448	0.512943	0.50884	0.275391	0.561594	FALSE	NA
ENSG00000087460	0.920032	0.930473	0.556641	0.768088	FALSE	NA
ENSG00000087470	0.782778	0.798116	0.492188	0.730274	FALSE	NA
ENSG00000087502	0.294739	0.319191	0.556641	0.768088	FALSE	NA
ENSG00000087586	0.11022	-0.0192932	0.00976562	0.0949573	FALSE	NA
ENSG00000087589	-0.905227	-0.90507	0.0644531	0.290583	FALSE	NA
ENSG00000087842	0.346335	0.400788	0.232422	0.51125	FALSE	NA
ENSG00000087884	0.102396	0.101597	0.492188	0.730274	FALSE	NA
ENSG00000087903	-0.288791	-0.288783	0.275391	0.561594	FALSE	NA
ENSG00000087995	0.310938	0.337945	0.193359	0.473557	FALSE	NA
ENSG00000088035	0.411078	0.4381	0.232422	0.51125	FALSE	NA
ENSG00000088038	-0.457713	-0.457713	0.625	0.812072	FALSE	NA
ENSG00000088179	0.0382024	0.0382025	0.232422	0.51125	FALSE	NA
ENSG00000088205	0.745524	0.771424	0.322266	0.609951	FALSE	NA
ENSG00000088247	0.852626	0.853475	1	1	FALSE	NA
ENSG00000088256	0.557078	0.553532	0.193359	0.473557	FALSE	NA
ENSG00000088280	-0.63718	-0.73261	0.00195312	0.0377028	TRUE	1
ENSG00000088298	0.320537	0.378819	0.921875	0.983253	FALSE	NA
ENSG00000088305	-0.364572	-0.364572	0.232422	0.51125	FALSE	NA
ENSG00000088320	-0.10633	-0.10633	0.160156	0.425782	FALSE	NA
ENSG00000088325	0.644021	0.651224	0.492188	0.730274	FALSE	NA
ENSG00000088356	0.491697	0.497658	0.695312	0.858514	FALSE	NA
ENSG00000088367	0.26858	0.27862	0.921875	0.983253	FALSE	NA
ENSG00000088387	-0.0980145	-0.0980132	0.130859	0.379501	FALSE	NA
ENSG00000088448	0.831643	0.852039	0.769531	0.901587	FALSE	NA
ENSG00000088451	0.00643704	0.0415504	1	1	FALSE	NA
ENSG00000088543	-0.17875	0.0150603	0.431641	0.684516	FALSE	NA
ENSG00000088682	0.369119	0.381749	0.0273438	0.175946	FALSE	NA
ENSG00000088727	-0.181902	0.00652921	1	1	FALSE	NA
ENSG00000088756	0.512904	0.525145	0.625	0.812072	FALSE	NA
ENSG00000088766	0.749623	0.693646	0.0839844	0.297399	FALSE	NA
ENSG00000088808	-0.0951179	-0.095118	0.232422	0.51125	FALSE	NA
ENSG00000088812	0.392402	0.459706	0.695312	0.858514	FALSE	NA
ENSG00000088826	0.0701994	0.0701993	0.695312	0.858514	FALSE	NA
ENSG00000088827	0.215333	0.118157	0.105469	0.336185	FALSE	NA
ENSG00000088832	0.944996	0.965544	0.431641	0.684516	FALSE	NA
ENSG00000088833	0.678011	0.680813	0.556641	0.768088	FALSE	NA
ENSG00000088854	0.219415	0.223617	0.375	0.661634	FALSE	NA
ENSG00000088876	0.0704591	0.0714495	0.769531	0.901587	FALSE	NA
ENSG00000088882	-0.542837	3.00192e+06	0.0839844	0.297399	FALSE	NA
ENSG00000088888	0.591895	0.592266	1	1	FALSE	NA
ENSG00000088899	-0.54705	-0.400736	0.769531	0.901587	FALSE	NA
ENSG00000088930	0.922706	0.929099	0.130859	0.379501	FALSE	NA
ENSG00000088970	-0.338206	-0.350388	0.375	0.661634	FALSE	NA
ENSG00000088986	0.921799	0.926519	0.0371094	0.214716	FALSE	NA
ENSG00000088992	0.092857	0.092857	0.845703	0.943049	FALSE	NA
ENSG00000089006	0.873936	0.855692	0.0644531	0.290583	FALSE	NA
ENSG00000089009	1.03987	1.03649	0.695312	0.858514	FALSE	NA
ENSG00000089012	-0.306124	-0.306122	0.769531	0.901587	FALSE	NA
ENSG00000089022	0.394208	0.43494	1	1	FALSE	NA
ENSG00000089041	0.3153	0.315321	0.431641	0.684516	FALSE	NA
ENSG00000089048	0.392574	0.383246	0.322266	0.609951	FALSE	NA
ENSG00000089050	0.151931	0.16837	0.556641	0.768088	FALSE	NA
ENSG00000089053	0.813809	0.789743	0.0371094	0.214716	FALSE	NA
ENSG00000089057	0.55431	0.575273	0.769531	0.901587	FALSE	NA
ENSG00000089060	0.0786171	0.0822222	0.492188	0.730274	FALSE	NA
ENSG00000089063	0.937624	0.962559	0.275391	0.561594	FALSE	NA
ENSG00000089091	-0.215732	-0.163306	1	1	FALSE	NA
ENSG00000089094	0.198443	0.198397	0.695312	0.858514	FALSE	NA
ENSG00000089123	-0.031368	-0.0620697	0.232422	0.51125	FALSE	NA
ENSG00000089127	0.195881	0.25619	0.275391	0.561594	FALSE	NA
ENSG00000089154	0.592102	0.592102	0.921875	0.983253	FALSE	NA
ENSG00000089157	0.8165	0.800888	0.0644531	0.290583	FALSE	NA
ENSG00000089159	0.747234	0.733592	0.160156	0.425782	FALSE	NA
ENSG00000089177	0.38721	0.401	0.130859	0.379501	FALSE	NA
ENSG00000089195	0.207568	0.187271	0.0644531	0.290583	FALSE	NA
ENSG00000089220	0.931627	0.934607	0.232422	0.51125	FALSE	NA
ENSG00000089234	-0.00257188	0.11493	0.492188	0.730274	FALSE	NA
ENSG00000089248	0.764505	0.719216	0.00976562	0.0949573	FALSE	NA
ENSG00000089280	0.964026	0.966506	0.845703	0.943049	FALSE	NA
ENSG00000089289	0.575032	0.554047	0.0195312	0.145159	FALSE	NA
ENSG00000089327	0.881866	0.913423	0.0839844	0.297399	FALSE	NA
ENSG00000089335	0.205204	0.224914	0.232422	0.51125	FALSE	NA
ENSG00000089351	0.858193	0.853264	0.769531	0.901587	FALSE	NA
ENSG00000089356	0.815734	0.826416	0.556641	0.768088	FALSE	NA
ENSG00000089472	-0.138839	-0.138838	0.431641	0.684516	FALSE	NA
ENSG00000089486	-0.344018	-0.343035	0.275391	0.561594	FALSE	NA
ENSG00000089597	1.02803	1.02879	0.431641	0.684516	FALSE	NA
ENSG00000089639	0.445066	0.192271	0.00390625	0.0556917	FALSE	NA
ENSG00000089682	0.0509496	0.11656	0.375	0.661634	FALSE	NA
ENSG00000089685	0.699518	0.727195	0.921875	0.983253	FALSE	NA
ENSG00000089692	0.855073	0.878675	0.556641	0.768088	FALSE	NA
ENSG00000089693	0.853091	0.85244	0.322266	0.609951	FALSE	NA
ENSG00000089737	0.538529	0.543014	0.130859	0.379501	FALSE	NA
ENSG00000089775	0.269253	0.276788	0.845703	0.943049	FALSE	NA
ENSG00000089818	0.278862	0.317613	0.375	0.661634	FALSE	NA
ENSG00000089820	0.903209	0.88918	0.105469	0.336185	FALSE	NA
ENSG00000089876	-0.155219	-0.180713	0.322266	0.609951	FALSE	NA
ENSG00000089902	0.366339	0.384887	0.275391	0.561594	FALSE	NA
ENSG00000089916	-0.031941	-0.0115548	0.0136719	0.116118	FALSE	NA
ENSG00000090006	0.683533	0.668164	0.160156	0.425782	FALSE	NA
ENSG00000090013	0.712419	0.708003	0.275391	0.561594	FALSE	NA
ENSG00000090020	-0.308816	2.82675	0.556641	0.768088	FALSE	NA
ENSG00000090054	-0.0804465	-0.0804467	0.625	0.812072	FALSE	NA
ENSG00000090060	0.850744	0.850823	0.130859	0.379501	FALSE	NA
ENSG00000090097	-0.131128	-0.0742348	0.232422	0.51125	FALSE	NA
ENSG00000090104	0.744065	0.726775	0.0839844	0.297399	FALSE	NA
ENSG00000090238	0.742033	0.735838	0.275391	0.561594	FALSE	NA
ENSG00000090263	0.452927	0.448489	0.492188	0.730274	FALSE	NA
ENSG00000090266	1.01312	1.0135	1	1	FALSE	NA
ENSG00000090273	1.0123	1.01154	0.232422	0.51125	FALSE	NA
ENSG00000090316	0.777302	0.778106	0.845703	0.943049	FALSE	NA
ENSG00000090339	0.96898	0.96584	0.625	0.812072	FALSE	NA
ENSG00000090372	0.472948	0.419899	0.160156	0.425782	FALSE	NA
ENSG00000090376	-0.321437	-0.321437	0.431641	0.684516	FALSE	NA
ENSG00000090382	1.13588	1.18511	0.193359	0.473557	FALSE	NA
ENSG00000090432	0.5732	0.578922	0.921875	0.983253	FALSE	NA
ENSG00000090447	-0.150336	-0.193154	0.00976562	0.0949573	FALSE	NA
ENSG00000090470	0.284994	0.281189	0.375	0.661634	FALSE	NA
ENSG00000090487	0.657357	0.662743	0.130859	0.379501	FALSE	NA
ENSG00000090520	0.668907	0.668643	0.695312	0.858514	FALSE	NA
ENSG00000090539	-0.100817	278027	0.769531	0.901587	FALSE	NA
ENSG00000090554	0.687188	0.852493	1	1	FALSE	NA
ENSG00000090565	0.505041	0.51513	0.0839844	0.297399	FALSE	NA
ENSG00000090581	0.814594	0.823783	0.769531	0.901587	FALSE	NA
ENSG00000090612	-0.42212	-0.42212	0.105469	0.336185	FALSE	NA
ENSG00000090615	0.538427	0.541054	0.492188	0.730274	FALSE	NA
ENSG00000090621	0.856715	0.851958	0.375	0.661634	FALSE	NA
ENSG00000090659	0.281816	1638796378	0.431641	0.684516	FALSE	NA
ENSG00000090661	0.817884	0.817677	0.375	0.661634	FALSE	NA
ENSG00000090674	0.558746	0.538343	0.130859	0.379501	FALSE	NA
ENSG00000090686	0.653643	0.614122	0.00390625	0.0556917	FALSE	NA
ENSG00000090776	0.139934	0.113532	0.160156	0.425782	FALSE	NA
ENSG00000090857	0.371404	0.381725	0.431641	0.684516	FALSE	NA
ENSG00000090861	0.43964	0.445583	0.0644531	0.290583	FALSE	NA
ENSG00000090863	0.764961	0.765204	0.769531	0.901587	FALSE	NA
ENSG00000090889	-0.0832145	-0.058699	0.431641	0.684516	FALSE	NA
ENSG00000090905	0.729246	0.729352	0.0644531	0.290583	FALSE	NA
ENSG00000090924	0.00973576	-0.0539851	0.130859	0.379501	FALSE	NA
ENSG00000090932	1.15427	1.162	0.130859	0.379501	FALSE	NA
ENSG00000090971	0.494263	0.798078	0.105469	0.336185	FALSE	NA
ENSG00000090975	-0.10202	-0.101994	0.492188	0.730274	FALSE	NA
ENSG00000090989	0.339412	0.298055	0.0195312	0.145159	FALSE	NA
ENSG00000091009	0.519839	0.525249	0.695312	0.858514	FALSE	NA
ENSG00000091039	0.688193	0.693214	0.769531	0.901587	FALSE	NA
ENSG00000091073	0.597896	0.620507	0.232422	0.51125	FALSE	NA
ENSG00000091106	-0.621153	1.3637e+06	0.921875	0.983253	FALSE	NA
ENSG00000091127	0.119871	5125859163	0.00390625	0.0556917	FALSE	NA
ENSG00000091136	0.318237	0.318237	0.160156	0.425782	FALSE	NA
ENSG00000091137	-0.304405	-0.369906	0.0839844	0.297399	FALSE	NA
ENSG00000091140	0.838171	0.834985	0.322266	0.609951	FALSE	NA
ENSG00000091157	0.21966	0.214799	0.322266	0.609951	FALSE	NA
ENSG00000091164	0.624161	0.606943	0.105469	0.336185	FALSE	NA
ENSG00000091317	0.481224	0.474117	0.625	0.812072	FALSE	NA
ENSG00000091409	0.19014	0.204093	0.322266	0.609951	FALSE	NA
ENSG00000091428	0.191439	0.105365	0.0488281	0.252794	FALSE	NA
ENSG00000091436	0.0571396	0.0571398	0.921875	0.983253	FALSE	NA
ENSG00000091483	0.239521	0.247766	0.921875	0.983253	FALSE	NA
ENSG00000091490	0.65609	0.625855	0.160156	0.425782	FALSE	NA
ENSG00000091513	0.759525	0.79935	0.193359	0.473557	FALSE	NA
ENSG00000091527	1.02261	1.03171	0.232422	0.51125	FALSE	NA
ENSG00000091542	0.836587	0.836029	0.322266	0.609951	FALSE	NA
ENSG00000091592	0.439552	0.516188	0.921875	0.983253	FALSE	NA
ENSG00000091640	0.847165	0.811795	0.00976562	0.0949573	FALSE	NA
ENSG00000091651	0.341058	0.338966	0.556641	0.768088	FALSE	NA
ENSG00000091656	-0.0780425	-0.078036	0.921875	0.983253	FALSE	NA
ENSG00000091732	0.0670564	0.95266	0.845703	0.943049	FALSE	NA
ENSG00000091831	-0.242121	1.00314	0.0839844	0.297399	FALSE	NA
ENSG00000091844	-0.944754	-0.944753	0.00585938	0.0708102	FALSE	NA
ENSG00000091879	0.732442	0.721047	0.625	0.812072	FALSE	NA
ENSG00000091947	0.561572	0.570306	0.625	0.812072	FALSE	NA
ENSG00000091972	0.428031	0.424401	0.695312	0.858514	FALSE	NA
ENSG00000091986	1.00067	0.912698	0.0644531	0.290583	FALSE	NA
ENSG00000092010	0.988538	1.00924	0.232422	0.51125	FALSE	NA
ENSG00000092020	0.319595	0.316634	0.845703	0.943049	FALSE	NA
ENSG00000092036	0.211356	0.218012	0.845703	0.943049	FALSE	NA
ENSG00000092067	-0.645659	-0.477762	0.431641	0.684516	FALSE	NA
ENSG00000092068	0.851379	0.827483	0.431641	0.684516	FALSE	NA
ENSG00000092094	0.339005	0.366547	0.431641	0.684516	FALSE	NA
ENSG00000092096	0.422405	0.372174	0.193359	0.473557	FALSE	NA
ENSG00000092108	0.502484	0.501326	0.845703	0.943049	FALSE	NA
ENSG00000092140	0.37211	0.363751	0.130859	0.379501	FALSE	NA
ENSG00000092148	0.676354	0.678259	0.845703	0.943049	FALSE	NA
ENSG00000092199	0.934345	0.934817	0.492188	0.730274	FALSE	NA
ENSG00000092201	0.754537	0.751185	0.556641	0.768088	FALSE	NA
ENSG00000092203	0.229385	0.232292	0.431641	0.684516	FALSE	NA
ENSG00000092208	-0.502931	-0.489454	0.845703	0.943049	FALSE	NA
ENSG00000092330	0.348403	0.348403	0.322266	0.609951	FALSE	NA
ENSG00000092421	-0.0421323	-0.0421323	0.0136719	0.116118	FALSE	NA
ENSG00000092439	0.573508	0.563645	0.431641	0.684516	FALSE	NA
ENSG00000092445	0.665075	0.621196	0.0371094	0.214716	FALSE	NA
ENSG00000092470	0.492304	0.520783	0.105469	0.336185	FALSE	NA
ENSG00000092529	0.910084	0.873847	0.00585938	0.0708102	FALSE	NA
ENSG00000092531	0.742996	0.739938	0.625	0.812072	FALSE	NA
ENSG00000092621	0.326495	0.326506	0.193359	0.473557	FALSE	NA
ENSG00000092758	0.749942	0.730761	0.0195312	0.145159	FALSE	NA
ENSG00000092820	0.996421	0.996429	0.322266	0.609951	FALSE	NA
ENSG00000092841	0.959475	0.95922	0.845703	0.943049	FALSE	NA
ENSG00000092847	0.373459	0.373459	0.431641	0.684516	FALSE	NA
ENSG00000092853	-0.893475	-0.831606	0.0644531	0.290583	FALSE	NA
ENSG00000092929	0.586416	0.544511	0.00390625	0.0556917	FALSE	NA
ENSG00000092931	0.363767	0.364339	0.00195312	0.0377028	FALSE	NA
ENSG00000092964	0.641262	0.627245	0.0644531	0.290583	FALSE	NA
ENSG00000092969	-0.720145	-0.720141	0.00195312	0.0377028	FALSE	NA
ENSG00000092978	-0.123731	-0.113032	0.492188	0.730274	FALSE	NA
ENSG00000093000	0.830489	0.832479	1	1	FALSE	NA
ENSG00000093009	-0.091518	-0.0737528	0.845703	0.943049	FALSE	NA
ENSG00000093072	0.697236	0.731508	0.492188	0.730274	FALSE	NA
ENSG00000093144	0.503317	0.595828	0.492188	0.730274	FALSE	NA
ENSG00000093167	0.40705	0.404846	0.275391	0.561594	FALSE	NA
ENSG00000093183	0.0931977	0.0581748	0.0371094	0.214716	FALSE	NA
ENSG00000093217	-1.12748	-1.32468	0.00195312	0.0377028	TRUE	1
ENSG00000094631	0.0329201	0.100599	0.921875	0.983253	FALSE	NA
ENSG00000094804	0.129793	0.0399091	0.232422	0.51125	FALSE	NA
ENSG00000094841	0.0778446	0.077846	0.0488281	0.252794	FALSE	NA
ENSG00000094880	-0.017175	-0.0508869	0.0273438	0.175946	FALSE	NA
ENSG00000094914	0.393817	0.39528	0.556641	0.768088	FALSE	NA
ENSG00000094916	0.901013	0.903528	0.695312	0.858514	FALSE	NA
ENSG00000094963	-0.332203	-0.332203	0.0839844	0.297399	FALSE	NA
ENSG00000094975	0.196662	0.196662	0.492188	0.730274	FALSE	NA
ENSG00000095002	0.708511	0.683949	0.0136719	0.116118	FALSE	NA
ENSG00000095015	0.603937	0.502216	0.00585938	0.0708102	FALSE	NA
ENSG00000095059	0.509328	0.520265	0.322266	0.609951	FALSE	NA
ENSG00000095066	0.306689	0.306689	0.769531	0.901587	FALSE	NA
ENSG00000095139	0.653229	0.617814	0.625	0.812072	FALSE	NA
ENSG00000095209	0.111402	0.200766	0.275391	0.561594	FALSE	NA
ENSG00000095261	0.275173	0.275173	0.105469	0.336185	FALSE	NA
ENSG00000095303	-0.562705	-0.562705	0.695312	0.858514	FALSE	NA
ENSG00000095319	0.312243	0.300128	0.00195312	0.0377028	TRUE	1
ENSG00000095321	0.0739118	0.0718807	0.275391	0.561594	FALSE	NA
ENSG00000095370	0.400865	0.466861	0.769531	0.901587	FALSE	NA
ENSG00000095380	0.384913	0.414449	0.0839844	0.297399	FALSE	NA
ENSG00000095383	-0.875531	-0.87553	0.0839844	0.297399	FALSE	NA
ENSG00000095397	0.522592	0.32597	0.00195312	0.0377028	TRUE	2
ENSG00000095485	0.170059	0.188635	0.0488281	0.252794	FALSE	NA
ENSG00000095564	0.220046	0.256146	0.275391	0.561594	FALSE	NA
ENSG00000095574	0.255459	0.25705	1	1	FALSE	NA
ENSG00000095585	0.135626	0.0601501	0.232422	0.51125	FALSE	NA
ENSG00000095596	-0.689387	-0.689382	0.00195312	0.0377028	FALSE	NA
ENSG00000095637	-0.138546	-0.138546	0.00195312	0.0377028	FALSE	NA
ENSG00000095713	0.594457	0.645174	1	1	FALSE	NA
ENSG00000095739	0.409549	0.299846	0.0839844	0.297399	FALSE	NA
ENSG00000095752	0.201724	0.201725	1	1	FALSE	NA
ENSG00000095787	0.731036	0.721948	0.130859	0.379501	FALSE	NA
ENSG00000095794	0.360283	0.302836	0.322266	0.609951	FALSE	NA
ENSG00000095906	0.71848	0.728967	0.0488281	0.252794	FALSE	NA
ENSG00000095951	0.016805	0.0168045	0.0839844	0.297399	FALSE	NA
ENSG00000095970	-0.462467	-0.462467	0.431641	0.684516	FALSE	NA
ENSG00000096060	0.5686	0.552732	0.105469	0.336185	FALSE	NA
ENSG00000096063	0.344556	0.348263	0.492188	0.730274	FALSE	NA
ENSG00000096070	0.151838	0.23387	0.0488281	0.252794	FALSE	NA
ENSG00000096092	0.695609	0.630868	0.0371094	0.214716	FALSE	NA
ENSG00000096093	-0.10409	-0.0869167	0.492188	0.730274	FALSE	NA
ENSG00000096384	1.058	1.06027	0.0371094	0.214716	FALSE	NA
ENSG00000096401	0.335153	0.332525	0.556641	0.768088	FALSE	NA
ENSG00000096654	-1.0271	-1.02709	0.431641	0.684516	FALSE	NA
ENSG00000096696	-0.689872	2066.18	0.921875	0.983253	FALSE	NA
ENSG00000096717	0.245561	0.220389	0.0371094	0.214716	FALSE	NA
ENSG00000096746	0.682443	0.657693	0.00390625	0.0556917	FALSE	NA
ENSG00000096872	0.452926	0.46133	1	1	FALSE	NA
ENSG00000096968	0.170298	0.173328	0.492188	0.730274	FALSE	NA
ENSG00000096996	0.398323	0.481475	0.105469	0.336185	FALSE	NA
ENSG00000097007	0.32164	0.338537	0.431641	0.684516	FALSE	NA
ENSG00000097021	0.82191	0.818996	0.431641	0.684516	FALSE	NA
ENSG00000097033	0.638363	0.644212	0.232422	0.51125	FALSE	NA
ENSG00000097046	-0.0566034	-0.0877007	0.232422	0.51125	FALSE	NA
ENSG00000099139	-0.345474	-0.345474	0.431641	0.684516	FALSE	NA
ENSG00000099194	0.965749	0.971829	0.492188	0.730274	FALSE	NA
ENSG00000099204	0.52389	0.426056	0.00390625	0.0556917	FALSE	NA
ENSG00000099219	0.198236	0.235673	0.105469	0.336185	FALSE	NA
ENSG00000099246	0.398176	0.39753	1	1	FALSE	NA
ENSG00000099250	0.359071	4.1748e+07	0.431641	0.684516	FALSE	NA
ENSG00000099256	-0.621459	-0.0983026	0.921875	0.983253	FALSE	NA
ENSG00000099260	-0.483959	-0.474877	1	1	FALSE	NA
ENSG00000099284	0.156901	0.156905	0.105469	0.336185	FALSE	NA
ENSG00000099290	0.376555	0.380333	0.921875	0.983253	FALSE	NA
ENSG00000099308	0.56217	0.530923	0.232422	0.51125	FALSE	NA
ENSG00000099326	0.507107	0.551214	0.492188	0.730274	FALSE	NA
ENSG00000099330	-0.180524	-0.180524	0.0839844	0.297399	FALSE	NA
ENSG00000099331	0.95273	0.953436	0.00390625	0.0556917	FALSE	NA
ENSG00000099337	0.071813	0.0716474	0.625	0.812072	FALSE	NA
ENSG00000099341	0.904	0.904172	0.921875	0.983253	FALSE	NA
ENSG00000099364	0.271782	0.340948	0.232422	0.51125	FALSE	NA
ENSG00000099365	2.43928	2.42234	0.0371094	0.214716	FALSE	NA
ENSG00000099377	0.146181	0.186588	0.0644531	0.290583	FALSE	NA
ENSG00000099381	0.698453	0.697648	0.160156	0.425782	FALSE	NA
ENSG00000099385	0.573107	0.506918	0.00585938	0.0708102	FALSE	NA
ENSG00000099399	0.302568	145474	0.431641	0.684516	FALSE	NA
ENSG00000099622	1.00469	1.00788	0.232422	0.51125	FALSE	NA
ENSG00000099624	0.806428	0.815207	0.556641	0.768088	FALSE	NA
ENSG00000099783	0.93658	0.927573	0.0644531	0.290583	FALSE	NA
ENSG00000099785	0.372902	0.372902	0.492188	0.730274	FALSE	NA
ENSG00000099795	0.990615	0.993324	0.322266	0.609951	FALSE	NA
ENSG00000099797	0.698586	0.698048	0.845703	0.943049	FALSE	NA
ENSG00000099800	0.994716	0.996462	0.431641	0.684516	FALSE	NA
ENSG00000099804	0.851059	0.86266	0.769531	0.901587	FALSE	NA
ENSG00000099810	0.648697	0.686964	1	1	FALSE	NA
ENSG00000099814	0.553981	0.740555	0.556641	0.768088	FALSE	NA
ENSG00000099817	1.022	1.02302	0.375	0.661634	FALSE	NA
ENSG00000099822	-0.583121	-0.583121	0.160156	0.425782	FALSE	NA
ENSG00000099840	-0.482226	-0.310461	0.322266	0.609951	FALSE	NA
ENSG00000099849	0.498363	0.498363	0.130859	0.379501	FALSE	NA
ENSG00000099860	0.587645	0.669235	0.160156	0.425782	FALSE	NA
ENSG00000099864	0.132715	0.148457	0.769531	0.901587	FALSE	NA
ENSG00000099866	0.982056	0.982054	0.0136719	0.116118	FALSE	NA
ENSG00000099875	0.897185	0.886871	0.0371094	0.214716	FALSE	NA
ENSG00000099889	0.12024	0.114742	0.160156	0.425782	FALSE	NA
ENSG00000099899	0.697281	0.697281	0.921875	0.983253	FALSE	NA
ENSG00000099901	0.867311	0.870205	1	1	FALSE	NA
ENSG00000099904	0.492122	0.492122	0.105469	0.336185	FALSE	NA
ENSG00000099910	0.461916	0.491964	0.193359	0.473557	FALSE	NA
ENSG00000099917	0.895878	0.901914	0.625	0.812072	FALSE	NA
ENSG00000099940	0.513704	0.550352	0.492188	0.730274	FALSE	NA
ENSG00000099942	0.368134	0.368134	1	1	FALSE	NA
ENSG00000099949	0.468349	0.464028	0.375	0.661634	FALSE	NA
ENSG00000099953	-0.196197	3.42837e+06	0.431641	0.684516	FALSE	NA
ENSG00000099956	0.695306	0.694071	0.695312	0.858514	FALSE	NA
ENSG00000099958	0.689264	1.39898	1	1	FALSE	NA
ENSG00000099968	0.380728	0.269143	0.0644531	0.290583	FALSE	NA
ENSG00000099974	0.358172	0.356225	0.769531	0.901587	FALSE	NA
ENSG00000099977	0.62718	0.62788	0.845703	0.943049	FALSE	NA
ENSG00000099984	-0.120266	-0.120265	0.0371094	0.214716	FALSE	NA
ENSG00000099991	0.537747	0.560101	0.845703	0.943049	FALSE	NA
ENSG00000099992	0.662117	0.775205	0.232422	0.51125	FALSE	NA
ENSG00000099994	-0.207358	0.234228	0.322266	0.609951	FALSE	NA
ENSG00000099995	0.773624	0.776621	0.769531	0.901587	FALSE	NA
ENSG00000099998	0.429144	0.431748	0.921875	0.983253	FALSE	NA
ENSG00000099999	-0.903152	-0.903151	0.431641	0.684516	FALSE	NA
ENSG00000100003	-0.233513	-0.233512	0.00195312	0.0377028	FALSE	NA
ENSG00000100014	0.173757	0.198031	0.492188	0.730274	FALSE	NA
ENSG00000100023	-0.0559752	-0.0554249	1	1	FALSE	NA
ENSG00000100028	0.897395	0.906184	0.845703	0.943049	FALSE	NA
ENSG00000100029	0.707693	0.708209	1	1	FALSE	NA
ENSG00000100030	0.701386	0.682424	0.0488281	0.252794	FALSE	NA
ENSG00000100031	-0.638317	-0.638316	0.845703	0.943049	FALSE	NA
ENSG00000100034	0.721843	0.713698	0.625	0.812072	FALSE	NA
ENSG00000100036	-0.677251	-0.677251	0.0839844	0.297399	FALSE	NA
ENSG00000100038	0.275744	0.321363	0.232422	0.51125	FALSE	NA
ENSG00000100055	0.671021	0.593861	0.00390625	0.0556917	FALSE	NA
ENSG00000100056	0.156669	0.115852	0.130859	0.379501	FALSE	NA
ENSG00000100060	0.541307	0.557881	0.431641	0.684516	FALSE	NA
ENSG00000100065	-0.549514	-0.588524	0.00976562	0.0949573	FALSE	NA
ENSG00000100075	0.742888	0.763488	0.431641	0.684516	FALSE	NA
ENSG00000100077	0.453888	0.440639	0.0839844	0.297399	FALSE	NA
ENSG00000100079	0.074728	8.35079e+06	1	1	FALSE	NA
ENSG00000100083	0.820435	0.819865	0.232422	0.51125	FALSE	NA
ENSG00000100084	0.0979751	0.0864541	0.492188	0.730274	FALSE	NA
ENSG00000100092	0.578234	0.584282	0.160156	0.425782	FALSE	NA
ENSG00000100097	1.0423	1.0423	0.0136719	0.116118	FALSE	NA
ENSG00000100099	0.458767	0.527805	0.556641	0.768088	FALSE	NA
ENSG00000100100	0.358958	0.191228	0.00195312	0.0377028	TRUE	1
ENSG00000100104	0.157417	0.572783	0.431641	0.684516	FALSE	NA
ENSG00000100105	0.357941	0.368663	0.625	0.812072	FALSE	NA
ENSG00000100106	0.757237	0.759538	0.0136719	0.116118	FALSE	NA
ENSG00000100109	0.317839	0.580399	0.431641	0.684516	FALSE	NA
ENSG00000100116	0.330457	0.338689	0.492188	0.730274	FALSE	NA
ENSG00000100121	0.214323	0.214324	0.921875	0.983253	FALSE	NA
ENSG00000100124	0.236398	-0.0767969	0.00195312	0.0377028	TRUE	2
ENSG00000100129	0.975123	0.975216	0.625	0.812072	FALSE	NA
ENSG00000100138	0.871372	0.875494	0.695312	0.858514	FALSE	NA
ENSG00000100139	0.319669	0.319702	0.375	0.661634	FALSE	NA
ENSG00000100142	0.734742	0.712871	0.00390625	0.0556917	FALSE	NA
ENSG00000100146	0.915367	0.87225	0.00976562	0.0949573	FALSE	NA
ENSG00000100147	-0.479841	-0.479843	1	1	FALSE	NA
ENSG00000100150	0.127174	0.075197	0.105469	0.336185	FALSE	NA
ENSG00000100151	0.0777647	0.0460913	0.0644531	0.290583	FALSE	NA
ENSG00000100154	0.304	0.304001	0.232422	0.51125	FALSE	NA
ENSG00000100162	0.590188	0.63016	0.130859	0.379501	FALSE	NA
ENSG00000100196	0.289714	0.278927	0.695312	0.858514	FALSE	NA
ENSG00000100197	-0.372279	-0.372277	0.322266	0.609951	FALSE	NA
ENSG00000100201	0.97436	0.982796	0.160156	0.425782	FALSE	NA
ENSG00000100207	0.353481	0.337638	0.160156	0.425782	FALSE	NA
ENSG00000100209	-0.066138	-0.0661376	0.0136719	0.116118	FALSE	NA
ENSG00000100211	0.178039	0.17804	0.375	0.661634	FALSE	NA
ENSG00000100216	0.892511	0.895528	0.921875	0.983253	FALSE	NA
ENSG00000100219	0.981433	1.0099	0.0839844	0.297399	FALSE	NA
ENSG00000100220	0.697316	0.697	0.556641	0.768088	FALSE	NA
ENSG00000100221	0.47189	0.474821	0.769531	0.901587	FALSE	NA
ENSG00000100225	0.722766	0.725081	0.275391	0.561594	FALSE	NA
ENSG00000100226	0.681267	0.693533	0.695312	0.858514	FALSE	NA
ENSG00000100227	0.800464	0.827975	0.0488281	0.252794	FALSE	NA
ENSG00000100228	-0.692602	-0.476544	0.322266	0.609951	FALSE	NA
ENSG00000100234	0.92154	0.921834	0.769531	0.901587	FALSE	NA
ENSG00000100239	0.818745	0.82652	1	1	FALSE	NA
ENSG00000100241	0.850229	0.857997	0.769531	0.901587	FALSE	NA
ENSG00000100242	0.921316	0.931077	0.375	0.661634	FALSE	NA
ENSG00000100243	0.879379	0.884687	0.556641	0.768088	FALSE	NA
ENSG00000100246	0.206108	0.206108	0.845703	0.943049	FALSE	NA
ENSG00000100258	0.956712	0.957451	0.921875	0.983253	FALSE	NA
ENSG00000100263	0.56333	2.54788e+07	0.431641	0.684516	FALSE	NA
ENSG00000100266	0.971495	0.974857	0.625	0.812072	FALSE	NA
ENSG00000100271	-0.480005	-0.439713	0.0839844	0.297399	FALSE	NA
ENSG00000100280	0.858107	0.952775	0.0839844	0.297399	FALSE	NA
ENSG00000100281	-0.0468163	-0.0222393	0.193359	0.473557	FALSE	NA
ENSG00000100284	0.58682	0.601267	0.492188	0.730274	FALSE	NA
ENSG00000100288	0.673464	0.6199	0.0644531	0.290583	FALSE	NA
ENSG00000100290	0.375527	1559417867	0.0488281	0.252794	FALSE	NA
ENSG00000100292	0.587998	0.528282	0.0488281	0.252794	FALSE	NA
ENSG00000100294	0.32981	0.359212	0.431641	0.684516	FALSE	NA
ENSG00000100296	0.30226	0.582435	0.492188	0.730274	FALSE	NA
ENSG00000100297	0.718125	0.753605	0.0136719	0.116118	FALSE	NA
ENSG00000100299	0.78605	0.800992	0.431641	0.684516	FALSE	NA
ENSG00000100300	0.932643	0.933488	0.695312	0.858514	FALSE	NA
ENSG00000100304	0.488077	0.489499	0.0839844	0.297399	FALSE	NA
ENSG00000100307	0.151829	0.129193	0.0371094	0.214716	FALSE	NA
ENSG00000100311	-0.153077	-0.153077	0.556641	0.768088	FALSE	NA
ENSG00000100316	0.665221	0.66217	0.375	0.661634	FALSE	NA
ENSG00000100320	0.826601	0.795542	0.00976562	0.0949573	FALSE	NA
ENSG00000100321	0.547874	0.534402	0.160156	0.425782	FALSE	NA
ENSG00000100324	0.0685815	0.037671	0.375	0.661634	FALSE	NA
ENSG00000100325	0.493512	0.495613	1	1	FALSE	NA
ENSG00000100330	0.0428816	0.0898873	0.431641	0.684516	FALSE	NA
ENSG00000100335	0.224334	0.213838	0.105469	0.336185	FALSE	NA
ENSG00000100336	-0.0898495	-0.0898434	0.00195312	0.0377028	FALSE	NA
ENSG00000100342	0.607286	0.587492	0.193359	0.473557	FALSE	NA
ENSG00000100345	0.991981	0.991981	0.00976562	0.0949573	FALSE	NA
ENSG00000100347	0.670309	0.681956	0.232422	0.51125	FALSE	NA
ENSG00000100348	0.839851	0.840049	0.695312	0.858514	FALSE	NA
ENSG00000100350	0.00217273	0.0287834	0.769531	0.901587	FALSE	NA
ENSG00000100351	-0.254851	-0.19391	0.492188	0.730274	FALSE	NA
ENSG00000100353	0.766407	0.734577	0.00585938	0.0708102	FALSE	NA
ENSG00000100354	0.818256	0.832601	0.431641	0.684516	FALSE	NA
ENSG00000100359	0.921896	0.943447	0.160156	0.425782	FALSE	NA
ENSG00000100360	-0.0523791	-0.061848	0.0371094	0.214716	FALSE	NA
ENSG00000100364	0.729393	0.744964	0.769531	0.901587	FALSE	NA
ENSG00000100365	0.434799	0.210378	0.00976562	0.0949573	FALSE	NA
ENSG00000100368	0.574944	0.549934	0.232422	0.51125	FALSE	NA
ENSG00000100372	0.296342	0.277501	0.431641	0.684516	FALSE	NA
ENSG00000100376	0.34827	0.361919	0.322266	0.609951	FALSE	NA
ENSG00000100379	0.239848	0.31386	0.322266	0.609951	FALSE	NA
ENSG00000100380	0.958563	0.960278	0.322266	0.609951	FALSE	NA
ENSG00000100385	0.403529	0.43308	0.0644531	0.290583	FALSE	NA
ENSG00000100387	0.785455	0.785455	0.431641	0.684516	FALSE	NA
ENSG00000100393	0.500693	0.487651	0.322266	0.609951	FALSE	NA
ENSG00000100395	0.265593	0.283678	0.105469	0.336185	FALSE	NA
ENSG00000100399	-1.02363	191926	0.00195312	0.0377028	FALSE	NA
ENSG00000100401	0.787924	0.796204	0.845703	0.943049	FALSE	NA
ENSG00000100403	0.585863	0.564649	0.130859	0.379501	FALSE	NA
ENSG00000100410	0.49682	0.477343	0.130859	0.379501	FALSE	NA
ENSG00000100412	-0.459784	-0.871066	0.00195312	0.0377028	TRUE	2
ENSG00000100413	0.329868	0.266407	0.322266	0.609951	FALSE	NA
ENSG00000100416	0.703282	0.707177	0.492188	0.730274	FALSE	NA
ENSG00000100417	0.740775	0.716802	0.0839844	0.297399	FALSE	NA
ENSG00000100418	0.515994	0.515994	0.375	0.661634	FALSE	NA
ENSG00000100422	0.752377	0.766426	0.921875	0.983253	FALSE	NA
ENSG00000100425	0.410236	0.410236	0.322266	0.609951	FALSE	NA
ENSG00000100426	-0.0465173	-0.0465168	0.00390625	0.0556917	FALSE	NA
ENSG00000100429	0.360402	0.288123	0.0371094	0.214716	FALSE	NA
ENSG00000100439	-0.111869	-0.0576544	0.556641	0.768088	FALSE	NA
ENSG00000100441	-0.0721321	-0.0721342	0.0136719	0.116118	FALSE	NA
ENSG00000100442	0.0142117	0.0150125	0.921875	0.983253	FALSE	NA
ENSG00000100450	0.0158819	1.13657e+08	0.232422	0.51125	FALSE	NA
ENSG00000100453	0.465033	0.465033	0.0195312	0.145159	FALSE	NA
ENSG00000100461	0.460214	0.461271	0.322266	0.609951	FALSE	NA
ENSG00000100462	0.57465	0.524568	0.0839844	0.297399	FALSE	NA
ENSG00000100473	-0.141583	1.66959e+06	0.0839844	0.297399	FALSE	NA
ENSG00000100478	-0.00785285	-0.00785278	0.695312	0.858514	FALSE	NA
ENSG00000100479	-0.530661	-0.53066	0.00976562	0.0949573	FALSE	NA
ENSG00000100485	0.168361	0.168216	0.921875	0.983253	FALSE	NA
ENSG00000100503	0.796771	0.793608	0.492188	0.730274	FALSE	NA
ENSG00000100504	0.79611	0.803559	0.556641	0.768088	FALSE	NA
ENSG00000100505	0.332555	0.347044	0.845703	0.943049	FALSE	NA
ENSG00000100519	0.551767	0.53198	0.232422	0.51125	FALSE	NA
ENSG00000100522	0.0523722	0.172964	0.375	0.661634	FALSE	NA
ENSG00000100523	0.12566	0.165197	0.105469	0.336185	FALSE	NA
ENSG00000100526	0.172337	0.268698	0.51467	0.763459	FALSE	NA
ENSG00000100528	0.928844	0.907515	0.0371094	0.214716	FALSE	NA
ENSG00000100532	0.0291626	0.0361799	0.625	0.812072	FALSE	NA
ENSG00000100554	0.306359	0.314175	0.130859	0.379501	FALSE	NA
ENSG00000100564	0.179422	0.149402	0.0488281	0.252794	FALSE	NA
ENSG00000100567	0.559689	0.560662	0.695312	0.858514	FALSE	NA
ENSG00000100568	0.187325	0.188709	0.695312	0.858514	FALSE	NA
ENSG00000100575	0.657397	0.681493	1	1	FALSE	NA
ENSG00000100577	0.490414	0.487218	0.845703	0.943049	FALSE	NA
ENSG00000100578	-0.223497	-0.223497	0.431641	0.684516	FALSE	NA
ENSG00000100580	0.322322	0.327577	0.275391	0.561594	FALSE	NA
ENSG00000100591	0.520208	0.492643	0.0488281	0.252794	FALSE	NA
ENSG00000100592	0.643635	0.642814	0.921875	0.983253	FALSE	NA
ENSG00000100596	0.7312	0.714621	0.375	0.661634	FALSE	NA
ENSG00000100599	0.763491	0.759844	0.556641	0.768088	FALSE	NA
ENSG00000100600	0.995417	1.00291	0.695312	0.858514	FALSE	NA
ENSG00000100601	-0.206896	-0.397453	0.00195312	0.0377028	TRUE	1
ENSG00000100603	0.59784	0.610504	0.375	0.661634	FALSE	NA
ENSG00000100605	0.923658	0.921812	0.625	0.812072	FALSE	NA
ENSG00000100612	0.161357	0.168198	0.232422	0.51125	FALSE	NA
ENSG00000100614	0.497521	0.489809	0.160156	0.425782	FALSE	NA
ENSG00000100625	-0.271935	-0.271933	0.00195312	0.0377028	FALSE	NA
ENSG00000100626	-0.198195	0.194483	0.0839844	0.297399	FALSE	NA
ENSG00000100628	0.242243	0.268071	0.322266	0.609951	FALSE	NA
ENSG00000100629	-0.0281752	-0.00249008	0.431641	0.684516	FALSE	NA
ENSG00000100632	0.925865	0.927756	1	1	FALSE	NA
ENSG00000100644	0.765867	0.744152	0.0839844	0.297399	FALSE	NA
ENSG00000100647	0.323166	0.25074	0.00585938	0.0708102	FALSE	NA
ENSG00000100650	0.890319	0.899786	0.0488281	0.252794	FALSE	NA
ENSG00000100664	0.974736	0.980686	0.769531	0.901587	FALSE	NA
ENSG00000100697	0.77139	0.771802	0.625	0.812072	FALSE	NA
ENSG00000100711	0.518473	0.526104	0.275391	0.561594	FALSE	NA
ENSG00000100714	0.649906	0.586643	0.00195312	0.0377028	TRUE	2
ENSG00000100721	0.890205	0.882226	0.322266	0.609951	FALSE	NA
ENSG00000100722	0.108831	0.11016	0.375	0.661634	FALSE	NA
ENSG00000100726	0.691785	0.699471	0.769531	0.901587	FALSE	NA
ENSG00000100731	0.451124	9.92471e+07	0.695312	0.858514	FALSE	NA
ENSG00000100744	0.504663	0.495912	0.492188	0.730274	FALSE	NA
ENSG00000100749	0.111494	0.0799221	0.0839844	0.297399	FALSE	NA
ENSG00000100764	-0.080413	-0.0804123	0.160156	0.425782	FALSE	NA
ENSG00000100767	0.14312	0.134395	0.375	0.661634	FALSE	NA
ENSG00000100784	0.390453	0.381675	0.51467	0.763459	FALSE	NA
ENSG00000100796	0.701641	0.693873	0.0839844	0.297399	FALSE	NA
ENSG00000100802	-0.0260273	-0.0260268	0.0488281	0.252794	FALSE	NA
ENSG00000100804	0.864285	0.838661	0.0195312	0.145159	FALSE	NA
ENSG00000100811	0.89974	0.897884	0.556641	0.768088	FALSE	NA
ENSG00000100813	0.893417	0.895538	0.492188	0.730274	FALSE	NA
ENSG00000100814	0.522442	0.563683	0.695312	0.858514	FALSE	NA
ENSG00000100815	0.586186	0.56719	0.193359	0.473557	FALSE	NA
ENSG00000100823	0.905925	0.924957	0.0839844	0.297399	FALSE	NA
ENSG00000100836	0.874987	0.869621	0.431641	0.684516	FALSE	NA
ENSG00000100842	0.12348	0.131085	0.130859	0.379501	FALSE	NA
ENSG00000100852	0.801913	0.759061	0.0136719	0.116118	FALSE	NA
ENSG00000100865	0.73333	0.730555	0.556641	0.768088	FALSE	NA
ENSG00000100883	0.678061	0.662252	0.275391	0.561594	FALSE	NA
ENSG00000100888	0.650264	0.655584	0.0488281	0.252794	FALSE	NA
ENSG00000100889	-0.0687823	-0.0516651	1	1	FALSE	NA
ENSG00000100890	1.07783	1.07784	0.0488281	0.252794	FALSE	NA
ENSG00000100897	0.629847	0.629615	0.431641	0.684516	FALSE	NA
ENSG00000100902	0.119118	0.119118	0.130859	0.379501	FALSE	NA
ENSG00000100906	0.735607	0.731708	0.275391	0.561594	FALSE	NA
ENSG00000100908	0.367569	0.315569	0.0839844	0.297399	FALSE	NA
ENSG00000100911	0.978267	0.990586	0.0273438	0.175946	FALSE	NA
ENSG00000100916	-0.0812697	-0.0660451	0.0273438	0.175946	FALSE	NA
ENSG00000100918	-0.206581	-0.185375	0.105469	0.336185	FALSE	NA
ENSG00000100926	-0.333703	-0.513635	0.0195312	0.145159	FALSE	NA
ENSG00000100934	0.484732	0.489186	0.431641	0.684516	FALSE	NA
ENSG00000100938	0.321055	0.321055	0.0371094	0.214716	FALSE	NA
ENSG00000100941	0.8039	0.8077	0.375	0.661634	FALSE	NA
ENSG00000100949	0.53393	0.547956	0.556641	0.768088	FALSE	NA
ENSG00000100968	-0.141079	-0.114894	0.556641	0.768088	FALSE	NA
ENSG00000100979	0.965042	0.995572	0.00585938	0.0708102	FALSE	NA
ENSG00000100982	0.390033	0.339122	0.00976562	0.0949573	FALSE	NA
ENSG00000100983	0.785769	0.803539	0.375	0.661634	FALSE	NA
ENSG00000100985	0.840033	0.819003	0.322266	0.609951	FALSE	NA
ENSG00000100991	0.73847	0.742675	0.431641	0.684516	FALSE	NA
ENSG00000100994	1.03559	1.0379	0.845703	0.943049	FALSE	NA
ENSG00000100997	0.637921	0.62005	0.0839844	0.297399	FALSE	NA
ENSG00000101000	-0.337215	457011	0.0839844	0.297399	FALSE	NA
ENSG00000101003	0.197539	0.215471	0.769531	0.901587	FALSE	NA
ENSG00000101004	0.25236	5.29314e+06	0.431641	0.684516	FALSE	NA
ENSG00000101017	0.616886	0.585049	0.556641	0.768088	FALSE	NA
ENSG00000101019	0.527124	0.476285	0.0195312	0.145159	FALSE	NA
ENSG00000101040	0.606162	0.544804	0.00976562	0.0949573	FALSE	NA
ENSG00000101052	0.310686	0.310686	0.769531	0.901587	FALSE	NA
ENSG00000101057	0.452392	0.476392	0.625	0.812072	FALSE	NA
ENSG00000101079	0.221708	0.190813	0.232422	0.51125	FALSE	NA
ENSG00000101082	-0.442726	-0.527208	0.0488281	0.252794	FALSE	NA
ENSG00000101084	-0.0175856	-0.00209314	0.625	0.812072	FALSE	NA
ENSG00000101096	0.420077	0.386544	0.105469	0.336185	FALSE	NA
ENSG00000101104	0.626697	0.563462	0.00390625	0.0556917	FALSE	NA
ENSG00000101109	0.727115	0.733891	0.232422	0.51125	FALSE	NA
ENSG00000101115	-0.499079	-0.49908	0.322266	0.609951	FALSE	NA
ENSG00000101126	0.801804	0.777129	0.0839844	0.297399	FALSE	NA
ENSG00000101132	0.566627	0.550792	0.0488281	0.252794	FALSE	NA
ENSG00000101134	0.660967	0.542574	0.0136719	0.116118	FALSE	NA
ENSG00000101138	0.648675	0.728526	0.0371094	0.214716	FALSE	NA
ENSG00000101146	0.562606	0.566331	0.322266	0.609951	FALSE	NA
ENSG00000101150	0.912086	0.904659	0.0839844	0.297399	FALSE	NA
ENSG00000101152	0.643021	0.676563	0.492188	0.730274	FALSE	NA
ENSG00000101158	0.855325	0.849912	0.0644531	0.290583	FALSE	NA
ENSG00000101160	0.947098	0.941122	0.105469	0.336185	FALSE	NA
ENSG00000101161	0.728896	0.722464	0.375	0.661634	FALSE	NA
ENSG00000101166	0.71183	0.698578	0.556641	0.768088	FALSE	NA
ENSG00000101181	0.163824	0.163824	0.193359	0.473557	FALSE	NA
ENSG00000101182	0.939139	0.939139	0.492188	0.730274	FALSE	NA
ENSG00000101187	0.032076	0.113143	0.160156	0.425782	FALSE	NA
ENSG00000101189	0.399892	0.346592	0.00195312	0.0377028	TRUE	1
ENSG00000101190	0.15285	0.173763	0.160156	0.425782	FALSE	NA
ENSG00000101191	0.662344	0.616513	0.00195312	0.0377028	TRUE	2
ENSG00000101193	0.77052	0.742097	0.00390625	0.0556917	FALSE	NA
ENSG00000101194	0.368997	0.27623	0.00585938	0.0708102	FALSE	NA
ENSG00000101197	0.715945	0.650385	0.00390625	0.0556917	FALSE	NA
ENSG00000101198	0.522573	0.522575	0.431641	0.684516	FALSE	NA
ENSG00000101199	0.844665	0.839895	0.275391	0.561594	FALSE	NA
ENSG00000101216	0.0831506	0.0945817	0.921875	0.983253	FALSE	NA
ENSG00000101220	0.780794	0.754588	0.0839844	0.297399	FALSE	NA
ENSG00000101224	0.801562	0.776883	0.00585938	0.0708102	FALSE	NA
ENSG00000101236	0.394398	0.411601	0.845703	0.943049	FALSE	NA
ENSG00000101246	0.829178	0.842949	0.375	0.661634	FALSE	NA
ENSG00000101247	0.0520151	0.0520151	0.375	0.661634	FALSE	NA
ENSG00000101255	0.430629	0.371367	0.0644531	0.290583	FALSE	NA
ENSG00000101265	0.39705	5556124369	0.845703	0.943049	FALSE	NA
ENSG00000101266	0.613881	0.614435	0.193359	0.473557	FALSE	NA
ENSG00000101290	0.640693	0.642101	0.921875	0.983253	FALSE	NA
ENSG00000101294	1.05172	1.05731	0.00585938	0.0708102	FALSE	NA
ENSG00000101298	0.0960634	0.272037	0.0195312	0.145159	FALSE	NA
ENSG00000101307	-0.265286	-0.262998	0.0839844	0.297399	FALSE	NA
ENSG00000101310	0.565488	0.574067	0.232422	0.51125	FALSE	NA
ENSG00000101331	-0.758792	-0.75879	0.0839844	0.297399	FALSE	NA
ENSG00000101333	0.548738	0.515625	0.625	0.812072	FALSE	NA
ENSG00000101335	1.14367	1.10902	0.232422	0.51125	FALSE	NA
ENSG00000101336	0.710221	1.33469	0.193359	0.473557	FALSE	NA
ENSG00000101337	0.534422	0.546703	0.431641	0.684516	FALSE	NA
[truncated: 11,089 more rows]
